# Supplementary material for: Association of Genetic Polymorphisms with Gestational Diabetes in a Kazakh Population: A Case–Control Study
Source: Diagnostics (Basel). 2026 Feb 25;16(5):663. doi: 10.3390/diagnostics16050663 (PMC12984490; doi:10.3390/diagnostics16050663)
Supplement: Supplementary file 1 [file diagnostics-16-00663-s001.zip]

Archive with 1 entries (1 files):
- Table S1. Original Data.xlsx
