# Supplementary material for: Association of Genetic Polymorphisms with Gestational Diabetes in a Kazakh Population: A Case–Control Study
Source: Diagnostics (Basel). 2026 Feb 25;16(5):663. doi: 10.3390/diagnostics16050663 (PMC12984490; doi:10.3390/diagnostics16050663)
Supplement: Supplementary file 1 [file diagnostics-16-00663-s001.zip › Table S1. Original Data.xlsx]

## Sheet: recoded (2)
№	age	maternal_grandmother	maternal_grandfather	paternal_grandmother	paternal_grandfather	marital	education	region	employment	family_history_diabetes	gravidity_except_current	parity	parity_binary	bmi	smoking	gestational_diabetes	gd_diagnosis_week	blood_glucose_venous	blood_glucose_cap	HbA1c	Проведен глюкозо-толерантный тест: 0-Нет; 1-Да	Диагностика гестоза (рвота беременных, холестаз и т.д.): 0-Нет; 1-Да	Диагностика преэклампсии, эклампсии 0-Нет; 1-Да	urine_random_protein	h24_urine_protein	d24h_urine_protein (2)	systolic	diastolic	total_cholesterol	LDL	HDL	Triglycerides	ALT	AST	total_bilirubin	uric_acid	creatinine	urea	wbc	trombocytes	Hb	rbc	color_index	insulin	TTG	IGF2BP2_rs1470579	IGF2BP2_rs4402960	CDKAL1_rs7754840	IRS1_rs1801278
1	34	Senior	Senior	Senior	Kozha or Tore	married	technical	Almaty	not employed	no	3	3	multiparae	23.0112	no	yes	17.4	7	7.8	5.45	0	0	1	0	0	0.175	140	90	3.92	1.84	1.22	3.06	9	19.1	14.6	233	27	1.29	5.3	171	84	2.77	0.9	15.08	1.25	CC	GT		TT
2	35	Senior	Senior	Middle	Middle	not married	bachelor and higher	Almaty	employed	no	0	0	nulliparae		stopped during this pregnancy	1	12.5	7	9.5	7	0	0	0	0	0	0.076	120	80	5.75	2.98	2.42	1.87	4.7	9.5	13.3	213	42	2.73	9.3	368	118	4.5	0.8	21.49	1.85	CC	GT	GC	TT
3	25	Middle	Middle	Middle	Junior	married	bachelor and higher	Almaty	currently not employed	no	0	0	nulliparae		no	1	24.4	5.1	5.1	5.5	1	0	0	0	0	0	100	60	6.96	4.99	1.81	3.05	8.6	13	10.3	226	52	2.05	5.77	160	106	3.7	0.85	15.16	1.5	CC	TT	GC	TT
4	25	Middle	Middle	Middle	Middle	married	bachelor and higher	Almaty region	not employed	no	1	1	multiparae	33.4124	no	yes	29	6	6	5.24	0	0	0	0	0	0	100	60	3.97	2.15	1.72	0.79	7.7	9.8	13	439	63	5.5	11.3	247	121	3.94	0.9	11.83	1.43	AC	GT	GC	TT
5	39	Junior	Junior	Junior	Junior	married	bachelor and higher	Almaty	currently not employed	no	6	4	multiparae	32.912	no	yes	35.5	6.37	7	5.6	0	0	1	0.287	0	0.274	135	90	4.34	2.36	1.46	2.23	9.7	17.3	5.99	238	38	2.1	8.8	166	99	3.83	0.7	18.1	1.75	AC	GT	GG	TT
6	21	Middle	Middle	Middle	Middle	married	high school	Almaty	currently not employed	no	0	0	nulliparae		no	1	19.5	6.82	5.5	4.5	0	0	0	0	0	0	160	90	5.5	3.53	1.55	1.68	5.7	12	5.1	211	29	2.35	7.9	255	120	3.78	0.9	22.7	1.83	AC	GT	GG	TT
7	25	Senior	Senior	Senior	Senior	married	bachelor and higher	Almaty	currently not employed	no	1	1	multiparae	20.1348	no	yes	34.6	5.51	6.5	4.7	0	0	0	0	0	0	110	60	4.49	2.34	1.53	1.5	12.3	21.5	6.6	287	32	2.48	8.4	183	102	3.27	0.8	7.28	1.12	CC	TT	GC	TT
8	37	Senior	Senior	Senior	Senior	married	bachelor and higher	Almaty	employed	yes	2	2	multiparae	42.7198	no	yes	9	6.8	6.5	5.4	1	0	1	0	0	0.068	160	100	5.32	2.74	2.26	1.97	30.34	46	10.7	249	45	1.87	7	162	114	3.27	0.9	33.11	2	CC	TT	GC	TT
9	30	Senior	Senior	Senior	Senior	married	bachelor and higher	Almaty	employed	no	1	1	multiparae	19.3772	no	yes	15.1	5.2	6	4.59	0	1	0	0	0	0	90	60	4.47	2.59	1.6	1.46	9.7	13.1	9.13	150	45	2.19	5.9	202	120	4.49	0.8	4	4.45	AC	GT	GC	TT
10	36	Senior	Senior	Senior	Senior	married	technical	Almaty	employed	no	1	1	multiparae	36.2624	current smoker	yes	27	5.1	6.1	4.96	0	0	1	0	0	0	180	90	5.14	2.89	1.78	2.19	20.4	16.8	14.75	167	43	2.01	13.1	287	112	3.35	0.9	9.65	1.16	AC	GT	GG	TT
11	23	Junior	Junior	Junior	Junior	married	bachelor and higher	Almaty	currently not employed	no	0	0	nulliparae		no	1	38.3	5.1	5.5	5.31	0	0	0	0.033	0	0	90	60	8.85	5.97	1.26	3.78	18	24	9.5	302	60	2.57	10.9	257	93	4.49	0.6	14	2.19	CC	GT	GG	TT
12	23	Junior	Junior	Senior	Senior	married	bachelor and higher	Almaty	currently not employed	no	1	1	multiparae	18.3655	no	yes	27.4	5.2	5.8	4.28	0	0	0	0	0	0	90	60	5.27	2.79	2.35	1.38	14.1	22.2	9	301	61	3.07	7.3	294	104	3.5	0.8	6.96	6.2	CC	TT	GG	TT
13	28	Senior	Senior	Middle	Middle	married	bachelor and higher	Almaty	currently not employed	yes	2	2	multiparae	29.0533	no	yes	29.2	7	7.4	6.86	0	0	0	0	0	0	110	70	4.09	2.67	0.88	2.41	21.69	16.51	7.82	219	36	2.72	12.6	243	100	3.84	1	35.2	1.33	AC	GT	GC	TT
14	32	Senior	Senior	Senior	Senior	married	technical	Almaty	currently not employed	no	3	1	multiparae	32.039	no	yes	26.5	5.6	5.8	6.79	0	0	0	0.66	0	0	90	60	6.33	3.91	2.01	1.65	14	11	7	232	30	2.7	7.2	322	100	3.8	0.7	11.8	1.42	CC	TT	GC	TT
15	34	Middle	Middle	Middle	Middle	married	bachelor and higher	Almaty	currently not employed	yes	4	2	multiparae	30.3593	no	yes	20.4	5.36	6	6.42	0	0	0	0.033	0	0	110	70	5.89	3.73	1.7	0.87	8.8	15.3	3.9	279	57	4	9.2	258	78	3	0.7	14.1	1.64	AC	GT	GC	TT
16	34	Senior	Senior	Senior	Senior	married	technical	Almaty	employed	no	4	2	multiparae	41.9132	no	yes	8.2	7	7.5	6.61	0	0	0	0	0	9	120	80	3.95	2.37	1.17	1.18	9.29	15.39	6.87	197	31	1.19	9.3	320	119	4.3	0.8	24.3	2.11	CC	TT	GG	TC
17	31	Senior	Senior	Senior	Senior	married	bachelor and higher	Almaty	employed	no	2	2	multiparae	24.6711	no	yes	16	5.5	6	5.55	0	0	0	0	0	9	90	60	4.97	2.58	2.2	1.05	12	11	5	133	32	3	5.7	269	115	3.6	0.9	18.4	1.32	AA	GG	GG	TC
18	40	Junior	Junior	Junior	Junior	married	high school	Almaty	not employed	no	5	1	multiparae	38.6667	no	yes	16.4	10	11	7.18	0	0	1	0.396	0	0.076	150	90	5.13	3.16	1.61	1.42	22	24	9.5	346	63	3.96	9.63	295	119	4.52	0.8	29.5	2.03	AC	GT	GG	TT
19	31	Middle	Middle	Middle	Middle	married	bachelor and higher	Almaty	currently not employed	yes	4	4	multiparae	30.8596	no	yes	28.4	7	12	6.08	0	0	0	0.033	0	9	110	70	3.9	2.41	1.13	0.79	15	18	9.7	301	39	3.4	7.77	460	97	3.8	0.7	19.3	0.693	AC	GT	GG	TC
20	30	Senior	Senior	Senior	Senior	married	bachelor and higher	Almaty	currently not employed	yes	0	0	nulliparae		stopped during this pregnancy	1	31.6	5.6	6	5.49	0	0	0	0	0	9	160	90	5.28	2.67	1.97	1.57	12	8	4	160	35	3	9.4	280	118	4	0.8	12.4	2.41	AC	GT	GG	TT
21	34	Middle	Middle	Middle	Middle	married	bachelor and higher	Almaty	currently not employed	yes	3	2	multiparae	21.2585	no	yes	32.5	5.5	6	5.32	0	0		0.132	0	9	145	80	4.64	2.22	1.76	2.3	8	14	15.09	266	41	3.5	7.27	149	118	3.37	0.9	12.03	1.73	CC	TT	GG	TT
22	27	Senior	Senior	Senior	Senior	married	technical	Almaty	currently not employed	no	4	2	multiparae	28.125	no	yes	13.1	5.1	6	5.87	0	1		0	0	9	150	90	4.81	2.87	1.65	1.11	18.9	16.8	10.4	229	38	3.65	10.4	310	89	3.72	0.7	12.9	10.15	AC	GT	GC	TT
23	29	Senior	Senior	Senior	Senior	married	technical	Almaty	currently not employed	no	0	0	nulliparae		no	1	33.1	5.1	6	5.22	0	0	0	0.099	0	9	128	70	5.76	2.74	2.35	1.93	42.5	26.3	4.6	258	51	3.75	9.3	291	116	3.9	0.8	10.67	4.09	CC	TT	GG	TT
24	38	Senior	Senior	Senior	Senior	married	bachelor and higher	Almaty	employed	no	3	2	multiparae	25.0762	no	yes	19	5.3	6.2	5.92	0	0	0	0	0	9	130	90	6.17	3.38	2	3.05	16.52	18.75	7.1	270	37	2.07	7	206	128	4.04	0.9	9.87	2.11	CC	TT	GC	TT
25	33	Middle	Middle	Middle	Middle	married	bachelor and higher	Almaty	employed	yes	5	2	multiparae	18.3655	no	yes	9.3	5.1	5.5	5.36	0	0	0	0	0	9	90	60	6.2	3.77	1.83	1.43	14	8		207	38		5.8	301	95	3.76	0.7	5.09	1.58	CC	TT	GG	TT
26	31	Middle	Middle	Junior	Junior	married	bachelor and higher	Almaty	employed	yes	3	2	multiparae	31.8878	no	yes	24.2	5.1	6	5.28	0	0	0	0	0	0	110	70	5.13	2.87	1.88	1.28	40.51	29.02	5.7	280	48	6	8.2	199	115	3.65	0.9	16.4	1.87	AC	GT	GC	TT
27	28	Junior	Junior	Middle	Middle	married	bachelor and higher	Almaty	currently not employed	yes	0	0	nulliparae		stopped during this pregnancy	1	14.1	5.8	6.5	6.24	0	0	0	0	0	0	90	60	5.21	3.01	1.89	1.15	43.92	24.53	6.5	183	33	4.7	10.85	264	112	3.97	0.8	4.69	0.66	CC	TT	GG	TT
28	39	Junior	Junior	Junior	Junior	married	bachelor and higher	Almaty	employed	no	4	3	multiparae	24.5243	no	yes	21	5.1	5.8	5.52	0	0	0	0	0	9	90	60	7.28	5.9	1.93	2.77	11	12	7	205	37		6.1	217	114	3.83	0.8	8.8	0.897	CC	TT	GG	TT
29	31	Senior	Senior	Senior	Senior	married	bachelor and higher	Almaty	currently not employed	yes	3	3	multiparae	26.1719	no	yes	26	5.1	5.5	5.41	0	0	0	0	0	0	140	90	4.56	1.48	0.95	6.44	10.31	11.39	7	157	25	3.9	8	266	89	3.92	0.6	14.4	2.44	CC	TT	GC	TT
30	32	Middle	Middle	Middle	Middle	married	bachelor and higher	Almaty	employed	yes	1	1	multiparae	23.4375	no	yes	27.5	5.1	5.4	5.71	0	1	0	0	0	9	110	60	6.66	3.86	1.33	3.15	20.14	15.23	6.7	178	37	3.27	12.8	421	107	4.18	0.7	9.42	0.845	AC	GT	GC	TT
31	26	Senior	Senior	Senior	Senior	married	bachelor and higher	Almaty	currently not employed	yes	1	1	multiparae	19.487	no	yes	35.2	5.74	6	6.23	0	0	0	0	0	9	110	70	7.38	4.23	2.6	2.03	12	19	7.4	208	42	2.62	10.3	313	91	3.98	0.6	12.02	1.09	AA	GG	GG	TT
32	29	Senior	Senior	Senior	Senior	married	bachelor and higher	Almaty	currently not employed	no	0	0	nulliparae		no	1	26.5	5.3	7	6.54	1	0	0	0.068	0	9	120	70	7.95	4.98	1.68	3.36	7.38	17.18	7.1	301	59	3.37	7.8	271	80	2.7	0.8	1.34	3.52	AC	GT	GC	TT
33	28	Middle	Middle	Middle	Middle	married	bachelor and higher	Almaty	employed	no	2	0	nulliparae		no	1	21.5	5.1	5.2	5.95	0	0	0	0	0	0	120	80	4.99	2.39	1.66	3.94	15.9	21.7	3.7	152	38	1.84	9.7	278	98	4.61	0.63	31.2	1.44	AC	GG	GG	TT
34	35	Kozha or Tore	Kozha or Tore	Junior	Junior	married	bachelor and higher	Almaty	currently not employed	yes	3	2	multiparae	18.8707	no	yes	36.2	5.3	5.8	5.81	0	0	0	0	0	9	90	60	7.53	3.81	2.68	4.1	7	8	4	219	34		8.04	234	113	4.12	0.8	6.01	0.58	CC	GG	GG	TT
35	44	Middle	Middle	Middle	Middle	married	bachelor and higher	Almaty	currently not employed	no	5	4	multiparae	19.5312	no	yes	28.3	5.83	6.9	6.27	0	0	0	0	0	9	100	60	5.71	3.68	1.79	1.16	19.04	18.82	14.2	257	58	1.96	9.74	191	116	3.86	0.9	7.36	1.18	AC	TT	GG	TT
36	40	Junior	Junior	Kozha or Tore	Kozha or Tore	not married	bachelor and higher	Almaty	employed	no	1	0	nulliparae		no	1	29	5.1	5.6	5.83	0	0	0	0	0	9	137	90	5.89	3.55	1.31	3.73	9.9	19.3	2.2	206	49	2.32	13.1	305	115	35.5	0.9	25.9	2.18	AC	TT	GC	TT
37	23	Senior	Senior	Senior	Senior	married	bachelor and higher	Almaty	currently not employed	no	1	1	multiparae	18.3391	no	yes	27	5.3	5.8	5.83	0	0	0	0	0	9	90	60	4.11	2.72	1.28	0.61	20.2	17.4	7.23	237	51	3.42	9.7	246	88	3.37	0.7	4.34	1.44	AC	TT	CC	TT
38	25	Senior	Junior	Senior	Senior	married	bachelor and higher	Almaty	currently not employed	no	0	0	nulliparae		no	1	10.4	5.1	6	6.34	0	0	1	0.099	0	0.092	130	90	4.07	2.17	1.14	2.39	7	9	8.8	289	55	4.4	11.3	271	100	3.6	0.8	13.1	1.08	AC	GG	GG	TT
39	32	Middle	Middle	Middle	Middle	married	bachelor and higher	Almaty	currently not employed	no	3	2	multiparae	30.1205	no	yes	12.2	5.2	6	5.83	0	0	0	0	0	9	130	80	5.69	3.53	1.18	3.49	6	8	6	244	44		8	290	122	4.32	0.8	16.1	0.905	CC	GG	GG	TT
40	28	Senior	Senior	Middle	Middle	married	bachelor and higher	Almaty	not employed	no	3	2	multiparae	32.8933	no	yes	24.1	6.62	8	6.88	0	0	0	0	0	9	100	60	5.25	3.01	1.96	1.94	8.1	7.4	3.29	213	35.9	3.12	9.64	276	111	4.02	0.8	38.6	5.2	CC	TT	CC	TT
41	34	Senior	Senior	Senior	Senior	married	bachelor and higher	Almaty	currently not employed	no	2	2	multiparae	24.3824	no	yes	11.3	6.85	8	5.82	0	0	0	0	0	9	100	60	6.58	4.46	1.64	2.21	8.5	16.5	14.32	157	43	2.13	7.5	200	131	4.2	0.9	16.4	2.42	AC	GT	CC	TT
42	28	Senior	Senior	Senior	Senior	married	bachelor and higher	Almaty	employed	no	0	0	nulliparae		no	1	20.3	5.4	5.8	5.8	0	0	0	0	0	9	120	80	4.77	3.02	1.3	2.03	7	8	4	185	41							18.5	2.72	CC	TT	CC	TT
43	31	Middle	Middle	Middle	Middle	married	bachelor and higher	Almaty	not employed	no	5	2	multiparae	18.5901	no	yes	6.3	5.56	5.8	5.96	0	1	0	0	0	9	100	60	6.14	3.82	2.31	0.77	10.6	16.7	9.37	281	60	2.52	7.2	216	102	3.28	0.9	3.01	0.234	AC	GT	GG	TT
44	30	Junior	Junior	Middle	Middle	married	bachelor and higher	Almaty	employed	no	3	2	multiparae	32.0759	no	yes	26.2	5.19	5.9	6.1	0	0	0	0	0	9	110	70	4.96	3.06	1.22	3.12	15.7	15.6	4.5	217	43	2.23	9.6	330	109	3.9	0.8	29.3	2.2	CC	GT	GG	TT
45	39	Senior	Middle	Middle	Middle	married	bachelor and higher	Almaty	currently not employed	no	4	4	multiparae	33.2479	no	yes	17	5.46	6	6.19	0	0	0	0	0	9	110	70	5.03	3.02	1.57	2.19	8	11	5	178	40	2.4	5	280	108	3.8	0.7	16.8	2.76	CC	TT	GG	TT
46	27	Middle	Middle	Middle	Middle	married	technical	Almaty	currently not employed	no	0	0	nulliparae		no	1	24.4	5.95	8	6.81	0	0	0	0.066	0	9	110	80	9.36	5.99	1.83	4.79	14.22	18.5	10.68	213	38	2.68	10.5	334	108	3.8	0.8	9.7	1.2	CC	TT	CC	TT
47	30	Middle	Middle	Middle	Middle	married	bachelor and higher	Almaty	employed	yes	1	1	multiparae	30.1194	no	yes	13	5.6	6.2	5.77	0	0	0	0	0	9	115	80	5.65	3.85	1.35	2.06	13.41	12.95	10.4	257	36	2.88	11.7	236	123	4.07	0.9	27.3	1.81	AC	GT	GG	TT
48	34	Middle	Middle	Middle	Middle	married	technical	Almaty	employed	no	0	0	nulliparae		no	1	12	5.76	6.5	6.13	0	0	0	0	0	9	127	80	4.87	3.22	1.38	1.26	27.5	25.28	20.4	272	47	3	7.6	359	120	3.85	0.9	24.1	2.04	CC	TT	GG	TT
49	33	Junior	Junior	Junior	Junior	married	technical	Almaty	employed	yes	1	1	multiparae	32.4444	no	yes	11.1	7	8	7.51	1	0	0	0	0	9	100	60	5.35	3.51	1.28	2.95	14	14	21.7	254	42	4.6	8.3	302	109	3.7	0.84	16.4	0.788	CC	GG	CC	TT
50	24	Senior	Senior	Senior	Senior	married	bachelor and higher	Almaty	currently not employed	yes	0	0	nulliparae		no	1	32.5	5.5	6.2	5.54	0	0	0	0	0	9	110	70	7.52	4.79	1.91	3.03	20.5	23.6	8.6	239	37	3.3	15	281	134	4.35	0.9	21.6	1.79
51	42	Junior	Junior	Junior	Junior	married	technical	Almaty region	employed	no	7	4	multiparae	23.5102	no	yes	13.5	6	6.2	6.21	0	1	0	0	0	0.044	120	60	5.48	3.18	1.64	2.56	6.12	7.69	5.44	206	26	2.52	6.19	232	108	3.99	0.9	9.36	0.194
52	26	Junior	Junior	Junior	Junior	married	bachelor and higher	Almaty region	employed	yes	0	0	nulliparae		stopped during this pregnancy	1	25.4	6.1	6.5	6.61	0	0	1	1	2	3	140	90	5.69	2.76	2.6	2.67	138.3	94.9	20	377	45	4.85	15.3	100	3.58	110	0.9	11.13	1.82
53	28	Senior	Senior	Senior	Senior	married	bachelor and higher	Almaty region	currently not employed	no	5	3	multiparae	29.9688	no	yes	24	7.7	7.1	5.94	0	0	0	0	0	9	100	60	5.69	3.24	1.36	3.21	3	12	6.5	219	40	4.16	6.9	293	128	4.5	0.81	23.31	2.54
54	34	Middle	Middle	Middle	Middle	married	bachelor and higher	Almaty region	currently not employed	yes	7	4	multiparae	27.6817	no	yes	12.5	6.52	12	7	0	0	0	0	0	0	120	80	5.4	2.96	1.54	2.9	8.4	11.9	4	212	30	2.6	6	170	108	3.82	0.8	21.1	1.62
55	27	Junior	Junior	Middle	Middle	married	technical	Almaty region	currently not employed	no	2	2	multiparae	26.6667	no	yes	27.7	5.3	8	5.71	0	0	0	0.2	0	9	160	90	4.66	2.25	1.48	2.92	9.4	12.8	7.7	123	34	2.3	9.4	280	93	4.58	0.61	13.8	0.158	AC	GT	GC	TC
56	32	Senior	Senior	Senior	Senior	married	technical	Almaty region	currently not employed	yes	3	2	multiparae	44.0771	no	yes	9.5	7	10	6.97	0	0	0	0.15	0	0.096	160	100	3.98	2.38	1.25	1.32	36.7	28.92	11.63	185	47	3.24	5.3	180	133	5.1	0.9	34.05	0.115	CC	TT	GG	TT
57	31	Junior	Junior	Junior	Junior	married	technical	Almaty region	employed	no	5	3	multiparae	34.5168	current smoker	yes	14	7.4	7.8	6.41	0	0	0	0	0	9	180	100	4.99	3.22	1.1	1.7	7	9	5.4	147	31	2.3	11.4	286	150	4.8	0.92	22.95	0.55	AC	GG	GC	TT
58	26	Middle	Middle	Middle	Middle	married	bachelor and higher	Almaty region	currently not employed	no	1	1	multiparae	18.6709	no	yes	12.1	5.3	6	5.39	0	0	0	0	0	9	100	60	4.72	2.22	2.23	1.06	7.1	11.4	5.5	146	43	2.1	5.9	206	128	4.37	0.8	2.16	2.62	AC	GT	GG	TT
59	37	Senior	Senior	Senior	Senior	married	high school	Almaty region	employed	no	4	4	multiparae	35.4917	no	yes	26.3	7.5	10	8.13	0	0	0	0.15	0	0.078	140	100	3.43	1.41	1.33	2.35	48	42	22.8	158	68	7.1	8.4	285	120	4.34	0.8	6.47	0.585	AC	GT	GC	TT
60	39	Senior	Senior	Kozha or Tore	Kozha or Tore	married	bachelor and higher	Almaty region	currently not employed	yes	3	2	multiparae	39.8961	current smoker	yes	6.4	5.1	8	5.85	0	0	0	0	0	9	160	100	5.19	3.1	1.49	2.61	37	11	6.6	186	25	3.2	6.8	149	107	3.8	0.8	7.13	2.33	AC	GT	GC	TT
61	23	Middle	Middle	Middle	Middle	married	technical	Almaty region	not employed	no	0	0	nulliparae		no	1	33	6	6.5	7.1	0	0	0	0	0	9	140	90	5.5	2.38	1.4	4.62	9.8	20.5	8	253	26	1.27	11.1	185	123	4.33	0.85	15.3	2.01	CC	TT	GC	TT
62	33	Middle	Middle	Middle	Middle	married	bachelor and higher	Almaty region	currently not employed	no	6	4	multiparae	26.7698	no	yes	12	5.5	6.3	4.7	1	0	0	0	0	9	160	100	6.1	3.63	1.77	2.09	13	11	22.2	232	30	2.54	8.5	270	123	3.83	0.9	33.5	0.31	CC	TT	GG	TT
63	32	Junior	Junior	Junior	Junior	married	bachelor and higher	Almaty region	employed	no	2	2	multiparae	31.1951	no	yes	12	6.17	7	5.65	0	0	0	0	0	9	100	80	4.3	2.36	1.3	1.47	20.41	20.64	3.87	163	36	2.42	6.4	255	119	4.7	0.8	26	1.3	AC	GT	GC	TT
64	31	Kozha or Tore	Kozha or Tore	Senior	Senior	married	bachelor and higher	Almaty region	currently not employed	no	4	4	multiparae	29.9967	no	yes	12.2	5.31	5.8	6.05	1	0	0	0	0	9	100	60	5.52	3.18	1.54	1.96	3.66	10.09	4.5	143	39	1.93	8.1	286	104	3.7	0.84	18.3	1.14	AC	GT	GC	TT
65	20	Senior	Senior	Senior	Senior	married	bachelor and higher	Almaty region	not employed	yes	0	0	nulliparae		no	1	29	5.5	5.8	5.96	0	0	0	0.066	0	9	120	80	6.05	3.76	1.44	2.01	13	19	8.6	224	38	3.9	6.4	207	100	3.3	0.9	11.18	10.9	CC	TT	CC	TT
66	36	Middle	Middle	Middle	Middle	married	technical	Almaty region	employed	yes	3	2	multiparae	26.079	no	yes	24.6	5.1	5.5	5.35	0	0	0	0	0	9	130	70	5.68	3.21	1.26	3.17	7.7	17.3	9.58	209	32	1.96	10.7	324	125	3.9	0.9	12.22	3.56	AC	GT	GC	TT
67	47	Middle	Middle	Middle	Middle	married	bachelor and higher	Almaty region	employed	no	0	0	nulliparae		no	1	26.2	5.1	5.9	5.8	0	0	0	0	0	0	100	60	6.29	3.86	1.57	2.37	5.7	10.2	4.7	174	42	2	5	202	110	4.1	0.8	7.31	2.23	AC	GG	GG	TT
68	35	Middle	Middle	Middle	Middle	married	bachelor and higher	Almaty region	employed	no	4	4	multiparae	23.6614	no	yes	33	5.5	6	6.02	0	0	0	0	0	9	90	60	7.39	4.72	1.92	2.17	4.1	6.2	14.7	188	43	1.67	8.6	264	77	3.14	0.7	11.73	2.32	AC	GT	GC	TT
69	40	Junior	Junior	Junior	Junior	married	technical	Almaty region	employed	no	4	3	multiparae	30.4705	no	yes	34	5.6	6.1	6.11	0	0	1	0.033	0	0.077	160	90	5.27	2.71	1.38	2.96	13.6	16.6	14.7	247	47	4.38	11	197	97	3.4	0.85	18.6	2.95	AA	GT	GG	TT
70	33	Senior	Senior	Senior	Senior	married	technical	Almaty region	not employed	no	3	3	multiparae	41.1387	no	yes	12	5.7	6.2	5.78	0	0	1	0.033	0	9	175	100	5.91	3.27	1.82	1.89	17	15.5	10	219	33	5	12.5	363	110	3.6	0.9	15.08	1.1	AC	GG	GG	TT
71	29	Kozha or Tore	Junior	Kozha or Tore	Junior	married	bachelor and higher	Almaty region	employed	no	3	3	multiparae	22.4913	no	yes	18	5.1	5.3	5.64	0	0	0	2	2	9	180	100	6.27	3.47	2.1	2.04	7	8	5	161	29	3.1	8	220	108	3.6	0.7	5.06	2.35	AC	GG	GG	TT
72	22	Middle	Middle	Middle	Middle	married	technical	Almaty region	employed	no	2	2	multiparae	22.5827	no	yes	19.3	5.32	5.6	5.83	0	0	1	0	0	9	170	100	5.51	3.11	1.63	1.93	24.4	31.9	15.54	198	34	4	9	274	103	4.3	0.7	8.39	0.576	CC	GT	GG	TT
73	33	Junior	Junior	Junior	Junior	married	bachelor and higher	Almaty region	currently not employed	no	0	0	nulliparae		no	1	32.3	6.23	7	6.35	0	0	0	0.033	0	9	160	90	6.96	4.17	1.56	3.29	17	19	9.1	258	48	4.53	6.15	245	102	3.4	0.9	43.7	2	AC	GT	GG	TC
74	26	Junior	Junior	Junior	Junior	not married	technical	Almaty region	not employed	yes	2	2	multiparae	34.5271	no	yes	28.6	5.2	5.5	5.88	0	0	0	0	0	9	110	60	7.03	4.07	1.58	3.4	8	9	5	211	46	2.8	7	180	106	3.7	0.7	17.45	0.902	AA	GG	GG	TT
75	27	Middle	Middle	Middle	Middle	married	technical	Almaty region	not employed	no	1	1	multiparae	24.6904	no	yes	38	6	6.4	5.6	0	0	0	0	0	9	110	70	5.94	2.51	1.17	5.18	10.6	11.7	15.2	276	40	3	6.5	245	93	3	0.8	11.5	3.82	AC	GT	CC	TT
76	34	Middle	Middle	Kozha or Tore	Kozha or Tore	married	bachelor and higher	Almaty region	currently not employed	no	4	3	multiparae	23.8751	no	yes	37.2	5.6	6	5.34	0	0	0	0.033	0	9	100	70	5.5	2.79	1.81	2.61	11	13	10	215	39	2.4	5.5	327	84	3.4	0.7	8.13	1.47	CC	GT	GC	TT
77	22	Junior	Junior	Junior	Junior	married	technical	Almaty region	currently not employed	no	1	1	multiparae	28.0618	no	yes	37.4	5.2	5.6	5.61	0	0	0	0	0	9	110	70	5.3	2.43	1.26	3.97	23.3	30.1	17.1	273	47	5.5	10.8	205	103	3.3	0.9	11.59	0.348	AC	GT	GG	TC
78	24	Senior	Senior	Middle	Middle	married	technical	Almaty region	not employed	no	2	0	nulliparae		no	1	37	5.48	6	6.01	0	0	0	0.033	0	9	110	70	6.44	4.26	1.44	1.87	17.9	16.6	15.98	168	36	4.98	12	320	116	5.4	0.7	10.69	2.32	AC	GT	GG	TT
79	35	Junior	Junior	Junior	Junior	married	technical	Almaty region	currently not employed	no	4	3	multiparae	29.6665	no	yes	35.4	5.6	6.5	6.62	0	0	0	0	0	9	120	80	5.81	3.46	1.35	2.27	15	11.7	11.4	250	37	4.5	8.9	274	90	3	0.9	20.5	0.869	AC	GT	GG	TT
80	33	Senior	Senior	Senior	Senior	married	bachelor and higher	Almaty region	employed	no	3	3	multiparae	28.125	no	yes	37	5.82	6.2	5.81	0	0	0	0	0	9	110	70	6.89	4.61	1.44	2.06	19.1	23.6	14.1	154	32	3.1	8.3	174	111	4.36	0.8	10.92	2.69	AA	GG	GG	TT
81	23	Junior	Junior	Junior	Junior	married	technical	Almaty region	currently not employed	no	1	1	multiparae	35.8564	no	yes	35.4	5.82	6.2	5.38	0	0	0	0	0	9	120	80	6.7	4.28	1.32	2.63	7	15	9.11	282	40	3	9.3	322	80	4.2	0.6	36.5	2.72	AC	GT	GG	TT
82	37	Senior	Senior	Senior	Senior	married	high school	Almaty region	not employed	no	5	5	multiparae	25.9516	no	yes	37	5.8	6.2	5.96	0	0	0	0	0	9	100	70	8.12	5.52	1.31	3.11	11	8	10	236	46	2.4	8.1	247	100	3.5	0.9	19.52	3.21	AC	GG	GC	TT
83	30	Middle	Middle	Middle	Middle	married	technical	Almaty region	currently not employed	no	3	2	multiparae	21.5645	no	yes	37.4	6.4	7	5.73	0	0	0	0.1	0	9	100	70	6.94	4.02	1.92	2.3	15.1	13.9	15.4	207	32	2.6	9.4	91	115	4.1	0.8	4.93	8.15	AC	GT	GC	TT
84	31	Senior	Senior	Kozha or Tore	Kozha or Tore	married	technical	Almaty region	currently not employed	no	2	2	multiparae	26.5643	no	yes	37	6	6.3	6.1	0	0	0	0	0	9	110	70	8.65	5.04	2.71	2.5	11	10	12	290	45	2.6	8	244	99	3.2	0.9	16.2	2.31	CC	GT	GG	TT
85	28	Kozha or Tore	Kozha or Tore	Senior	Senior	married	technical	Almaty region	not employed	no	3	2	multiparae	27.1203	no	yes	38.5	5.3	5.8	5.43	0	0	0	0.033	0	9	100	70	6.61	4.23	1.78	1.49	10.9	18	16.8	293	39	2.5	7.8	297	97	3.4	0.8	3.16	1.97	AC	GT	GG	TT
86	31	Middle	Middle	Senior	Senior	married	bachelor and higher	Almaty region	currently not employed	no	2	2	multiparae	23.7118	no	yes	37	5.78	6.1	6.31	0	0	0	0	0	9	110	70	5.92	3.09	2.13	1.59	13	11	11	509	87	2.8	5.1	78	119	3.6	0.9	4.04	4.64	CC	GT	GC	TT
87	34	Middle	Middle	Middle	Middle	married	high school	Almaty region	employed	no	3	3	multiparae	31.25	no	yes	37	5.23	6.2	6.48	0	0	0	0	0	9	120	80	5.38	2.6	2.18	1.21	6	11	12	359	64	2.7	16.1	396	90	3.6	0.7	4.98	3.38	AC	GT	GC	TT
88	28	Junior	Junior	Junior	Junior	married	bachelor and higher	Almaty region	employed	yes	3	2	multiparae	18.7783	no	yes	31.3	5.8	6.3	5.7	0	0	0	0	0	9	110	70	5.88	3.44	1.76	1.64	12.8	18.7	14.2	223	43	2.9	14.7	305	96	3.2	0.9	20	3.93	AA	GG	GG	TT
89	37	Middle	Middle	Middle	Middle	married	bachelor and higher	Almaty region	employed	no	3	3	multiparae	29.7619	no	yes	36	5.4	5.8	5.62	0	0	0	0.033	0	9	110	70	4.62	2.55	1.38	1.83	17.9	13.1	14.3	242	36	2.4	6	222	102	3.4	0.9	4.69	6.35	AC	GT	GG	TT
90	25	Senior	Senior	Senior	Senior	married	technical	Almaty region	employed	no	2	2	multiparae	35.4922	no	yes	36.3	5.9	6.2	5.47	0	0	0	0.033	0	9	110	70	5.8	3.45	2.01	1.11	11	10	8	140	43	2.1	6.3	252	109	3.5	0.9	5.77	3.42	CC	TT	GC	TT
91	24	Middle	Middle	Middle	Middle	married	technical	Almaty region	not employed	no	2	2	multiparae	31.245	no	yes	33.5	5.3	6	5.75	0	0	0	0.033	0	9	140	100	5.18	3.27	0.81	1.52	10	8	11	248	34	2.2	7.6	186	89	3.7	0.7	2.82	4.33	AC	GT	GG	TT
92	34	Middle	Middle	Middle	Middle	married	bachelor and higher	Almaty region	currently not employed	no	0	0	nulliparae		no	1	35	6.5	6.7	5.28	0	0	1	0.033	0	9	160	90	6.27	3.74	1.4	1.78	27.9	24.8	15.9	200	43	3	7.3	190	103	3.3	0.9	1.86	3.44	AC	GT	GC	TT
93	26	Senior	Senior	Senior	Senior	not married	high school	Almaty region	not employed	yes	2	2	multiparae	26.2596	no	yes	36	5.08	5.08	5.39	0	0	0	0.033	0	9	100	70	5.32	3.32	1.56	0.94	11.4	17.7	18.8	220	66.6	4.3	9.2	251	108	3.6	0.8	5.18	0.7	AC	TT		TT
94	27	Senior	Senior	Senior	Senior	married	high school	Almaty region	not employed	no	3	3	multiparae	33.2986	no	yes	36	5.01	5.05	5.65	0	0	0	0.033	0	9	110	70	4.91	2.56	1.42	1.8	10.1	13.5	10.2	410	61	3.6	8.9	233	111	3.8	0.9	9.32	1.24	AC	GG	GG	TT
95	19	Senior	Senior	Senior	Senior	married	high school	Almaty region	currently not employed	no	0	0	nulliparae		no	1	36	5.2	5	5.41	0	0	0	0	0	9	110	70	5.71	3.37	1.23	1.43	9.5	14.1	11.6	351	81.6	4	16.4	179	99	3.2	0.9	3.95	1.5
96	39	Middle	Middle	Middle	Middle	married	bachelor and higher	Almaty region	employed	no	3	3	multiparae	32.0513	no	yes	37	5.4	5	6.04	0	0	0	0.033	0	9	120	80	6.67	4.7	1.53	1.11	10.4	13.6	13.1	369	72.7	3	8.6	190	127	4.2	0.9	1.2	1.07	AC	GG	GG	TT
97	35	Senior	Senior	Senior	Senior	married	high school	Almaty region	not employed	no	4	4	multiparae	23.3067	no	yes	37	5.5	6	5.97	0	0	0	0	0	9	100	70	4.91	3.12	1.33	1	14	15	8	246	33	2.1	8.6	378	88	3	0.6	12.5	2.05	AC	GT	GC	TT
98	29	Middle	Senior	Senior	Senior	married	bachelor and higher	Almaty region	currently not employed	yes	2	1	multiparae	19.5918	no	yes	27.4	5.83	6.2	5.76	0	0	0	0	0	9	110	70	4.73	2.75	1.89	0.41	11.7	24.7	7.5	205	46	1.8	8.1	228	112	3.9	0.86	14.28	3.47	CC	TT	GC	TT
99	25	Middle	Middle	Middle	Middle	married	technical	Almaty region	currently not employed	no	0	0	nulliparae		current smoker	1	8	6.2	6.5	5.96	0	0	0	0	0	9	110	70	3.49	2.35	1.11	0.79	13	14	8	305	50	3.4	5	202	108	3.5	0.8	32.88	11.64	AC	GT	CC	TT
100	45	Senior	Senior	Middle	Middle	married	bachelor and higher	Almaty region	currently not employed	yes	3	3	multiparae	27.5482	current smoker	yes	9	5.1	6.2	5.89	0	0	0	0	0	0	110	60	4.2	2.78	1.38	0.97	17	18	9	200	44	3.8	9.7	291	131	4.42	0.88	18.5	0.93	CC	GT	GC	TT
101	35	Middle	Middle	Middle	Middle	married	technical	Almaty region	currently not employed	no	6	5	multiparae	28.6501	no	yes	12	10	11.3	6.82	0	0	0	0	0	9	150	100	5.91	3.94	1.42	2.4	11	14	11	226	44	4.2	11.6	260	120	3.8	0.93	17.1	1.39	AC	GT	CC	TT
102	38	Middle	Middle	Middle	Middle	married	bachelor and higher	Almaty region	employed	yes	2	2	multiparae	30.4867	no	yes	12.1	5.5	6	6.07	0	0	0	0	0	9	120	70	5.65	3.51	2.01	1.59	18	19	13	191	54	3.5	10.82	295	128	4.17	0.9	20.57	0.246	CC	TT	GC	TC
103	35	Senior	Senior	Senior	Senior	married	bachelor and higher	Almaty region	employed	no	3	2	multiparae	33.1777	no	yes	17	10.88	11	11.67	0	0	0	0	0	9	140	90	4.75	3.52	1.17	0.73	20	20	15.7	140	90	7.2	9.4	267	143	5.1	0.88	11.5	2.68	CC	GT	GC	TT
104	23	Senior	Senior	Senior	Senior	married	technical	Almaty region	employed	yes	1	1	multiparae	34.1986	no	yes	7	6.2	7.5	6.2	0	0	0	0	0	9	110	70	3.86	2.41	1.18	1.56	31	38	23.6	197	32	5.2	7.3	318	148	4.4	0.87	14.8	0.674	CC	TT	GG	TT
105	35	Middle	Middle	Middle	Middle	married	bachelor and higher	Almaty region	employed	yes	3	3	multiparae	36.5087	no	yes	14.2	5.5	6.2	6.54	0	0	0	0	0	9	100	60	4.44	1.86	1.43	3.62	11	13	12	254	45	5.6	6.7	225	112	4.2	0.8	25.6	2.18	CC	TT	CC	TT
106	32	Senior	Senior	Senior	Senior	married	bachelor and higher	Almaty region	employed	no	1	1	multiparae	23.7253	no	yes	11.4	6.9	6.8	5.8	0	0	0	0	0	9	120	80	4.58	2.87	1.45	0.83	14	15	11	231	38	2.4	7	180	107	3.8	0.8	17.28	0.099	CC	TT	GG	TT
107	34	Senior	Senior	Senior	Senior	married	technical	Almaty region	currently not employed	yes	2	1	multiparae	21.4692	current smoker	yes	14.2	5.37	6.2	5.39	0	0	0	0	0	9	120	80	6.1	3.29	0.95	4.05	14.6	17.8	7.3	255	49	4.7	6.6	220	123	4.2	0.88	14.74	3.7	AC	GT	GC	TT
108	43	Middle	Middle	Middle	Middle	married	high school	Almaty region	employed	no	6	5	multiparae	34.8944	no	yes	17.6	6.94	8	6.4	1	0	0	0	0	9	120	80	6.34	3.87	1.28	3.4	14	19	13	207	40	2.9	9.4	268	114	4.4	0.7	15.9	0.794	AC	GT	GC	TT
109	29	Senior	Senior	Middle	Middle	married	bachelor and higher	Almaty	employed	no	1	0	nulliparae		no	0						0	0	0	0	9	110	70	5.12	2.63	1.7	2.39	15.27	17.52	7.2	161	42	2.81	5.5	237	135	4	1	15.56	2.39	AC	GT	GG	TT
110	25	Middle	Middle	Middle	Middle	married	bachelor and higher	Almaty	currently not employed	no	0	0	nulliparae		no	0						0	0	0	0	9	120	80	6.31	3.92	1.75	1.6	13.04	11.64	7.3	126	43	2.14	8	211	126	3.96	0.9	20.1	2.26	AC	GT	GC	TC
111	30	Senior	Senior	Senior	Senior	married	bachelor and higher	Almaty	not employed	no	3	2	multiparae	24.6094	no	no						0	0	0	0	9	110	80	6.11	3.21	1.54	3.27	11	8	8	218	37	3.1	8.26	214	128	4.53	0.8	14.07	2.57	CC	TT	GG	TT
112	29	Senior	Senior	Junior	Junior	married	bachelor and higher	Almaty	employed	no	3	2	multiparae	19.7232	no	no						0	0	0	0	9	110	70	5.57	3	1.96	1.58	15.68	14.3	15.6	159	39	3.78	6.5	164	115	4.15	0.8	7.24	3.69	AA	GT	GC	TT
113	28	Middle	Middle	Middle	Middle	married	bachelor and higher	Almaty	employed	yes	1	1	multiparae	17.9418	no	no						0	0	0	0	9	125	70	4.17	2.45	1.4	0.98	22.28	30.95	12.2	194	38	1.48	5.8	237	126	4.33	0.8	7.05	3.29	AA	GG	GG	TT
114	28	Senior	Senior	Senior	Senior	married	bachelor and higher	Almaty	currently not employed	no	1	1	multiparae	29.4107	no	no						0	0	0	0	9	120	80	4.13	2.12	1.39	1.53	11.47	9.32	5.8	184	53	2.45	7.9	298	129	4.58	0.8	13.7	1.13	AC	GT	GC	TC
115	41	Middle	Middle	Middle	Middle	married	technical	Almaty	employed	no	1	1	multiparae	18.6453	no	no						0	0	0	0	9	110	80	6.34	3.77	2.37	1.64	9	8	8	193	42	3.2	6	356	107	3.97	0.8	4.85	1.53	CC	TT	GG	TT
116	25	Senior	Senior	Senior	Senior	married	bachelor and higher	Almaty	currently not employed	yes	1	1	multiparae	24.9135	no	no						0	0	0	0	9	90	60	6.64	4.01	1.86	2.2	9.4	10.8	6	315	44	3	6.3	228	122	4.44	0.8	11.3	1.33	CC	TT	GC	TT
117	37	Senior	Senior	Senior	Senior	married	bachelor and higher	Almaty	currently not employed	no	2	2	multiparae	19.9481	no	no						0	0	0	0	9	110	60	7.63	4.94	1.71	3.27	9.76	13.73	9	216	40	3.11	6.1	257	128	4.42	0.8	9.5	1.47	CC	TT	GC	TT
118	27	Senior	Senior	Senior	Senior	not married	bachelor and higher	Almaty	employed	no	0	0	nulliparae		no	0						0	0	0	0	9	110	80	4.67	2.74	1.62	0.97	7	8	7	175	38	2.4	5.9	260	114	3.87	0.8	4.06	1.64	CC	TT	GC	TT
119	34	Senior	Senior	Senior	Senior	married	bachelor and higher	Almaty	employed	no	1	1	multiparae	19.7531	no	no						0	0	0	0	9	120	90	5.57	3.34	1.75	2.79	5.7	11	4.5	278	48	2.8	7.9	212	120	3.92	0.9	7.7	2.82	AC	GT	GG	TT
120	29	Kozha or Tore	Kozha or Tore	Kozha or Tore	Kozha or Tore	married	bachelor and higher	Almaty	employed	yes	0	0	nulliparae		no	0						0	0	0	0	9	110	70	7.54	5.21	1.51	2.68	8	11	6	230	48	2.1	9.3	3.4	104	4.16	0.75	7.92	1.08	AC	GT	GC	TT
121	22	Senior	Senior	Senior	Senior	married	technical	Almaty	currently not employed	no	0	0	nulliparae		no	0						0	0	0	0	9	120	80	5.62	3.57	1.81	0.94	7	11	8	179	38	3.32	7.26	283	120	4.12	0.8	13.5	1.64	CC	TT	GC	TT
122	34	Junior	Junior	Junior	Junior	married	bachelor and higher	Almaty	currently not employed	no	5	3	multiparae	20.9366	stopped during this pregnancy	no						0	0	0	0	9	90	60	5.89	3.56	2.16	1.06	9.7	16.9	11.6	177	38	2.3	6.7	200	133	3.76	1	8	2.35	CC	TT	GC	TT
123	27	Middle	Middle	Senior	Senior	married	bachelor and higher	Almaty	currently not employed	yes	2	2	multiparae	20.9572	no	no						0	0	0	0	9	110	60	6.58	4.04	1.99	2.13	9	12.3	15.5	162	39	4.1	8.3	248	118	4.02	0.8	14	2.04	AC	GT	GG	TT
124	29	Middle	Middle	Senior	Senior	married	bachelor and higher	Almaty	currently not employed	no	1	1	multiparae	16.4062	no	no						0	0	0	0	9	90	60	7.44	4.62	1.97	3.19	10.81	9.15	12	207	38	2.36	6.6	296	107	4.05	0.7	8.79	5.07	AC	TT	GG	TT
125	31	Junior	Junior	Junior	Junior	married	bachelor and higher	Almaty	employed	no	5	4	multiparae	18.7328	no	no						0	0	0	0	9	100	60	6.25	3.76	2.48	2.2	3.79	3.18	10.2	217	47	2.63	7.9	316	109	3.66	0.8	9.93	0.571	AC	GT	CC	TT
126	26	Junior	Junior	Junior	Junior	married	bachelor and higher	Almaty	currently not employed	no	1	1	multiparae	22.2041	no	no						0	0	0	0	9	100	60	7.02	4.01	2.34	2.14	8.24	8.42	7.3	191	36	1.14	5.49	245	126	4.77	0.7	15.33	1.57	AC	GT	GG	TT
127	34	Middle	Middle	Middle	Middle	married	technical	Almaty	employed	no	4	3	multiparae	20.7967	no	no						0	0	0	0	9	110	70	6.77	4.47	1.65	1.85	7	8	4	167	31	2.6	6.37	191	126	4.45	0.8	4.11	0.924	AC	GT	GG	TT
128	31	Junior	Junior	Middle	Middle	married	bachelor and higher	Almaty	employed	yes	2	2	multiparae	16.8962	no	no						0	0	0	0	9	90	60	6.19	3.73	1.9	1.88	11.4	25.2	7.1	193	48	3.6	7.63	142	135	4.29	0.9	4.39	3.15	AC	GT	GC	TT
129	35	Middle	Middle	Middle	Middle	married	bachelor and higher	Almaty	currently not employed	no	3	2	multiparae	21.6441	no	no						1	0	0.033	0	9	90	60	8.01	5.06	1.8	3.87	11.44	16.74	6.4	279	38	3.91	8.1	271	111	4.49	0.7	7.27	1.36	AC	GT	GC	TT
130	37	Middle	Middle	Middle	Middle	married	bachelor and higher	Almaty	currently not employed	no	3	3	multiparae	21.0498	stopped during this pregnancy	no						0	0	0	0	9	120	70	8.59	6.37	1.77	2.04	25.21	20.61	4	180	39	2.89	7.8	267	121	4.16	0.8	4.83	0.731	AC	GT	GG	TT
131	28	Senior	Senior	Middle	Middle	married	bachelor and higher	Almaty	currently not employed	no	3	1	multiparae	19.5918	no	no						0	0	0.033	0	9	100	70	6.51	4.52	1.47	1.91	8.4	15.4	7.57	187	38	2.54	9.9	258	107	3.84	0.8	11.7	1.63	AA	GG	GG	TT
132	28	Kozha or Tore	Kozha or Tore	Kozha or Tore	Kozha or Tore	married	bachelor and higher	Almaty	not employed	no	1	1	multiparae	20.1956	no	no						0	0	0	0	9	120	70	7.29	4.68	2.7	1.06	10.8	25.2	7.1	190	46	3.5	6.7	184	120	4.13	0.8	8.38	2.35	AC	GT	GG	TT
133	38	Middle	Middle	Middle	Middle	married	bachelor and higher	Almaty	employed	yes	1	1	multiparae	25.2595	no	no						0	0	0	0	9	90	60	7.35	4.34	2.29	3.83	12.5	20	9.78	326	43	2.72	14.7	142	130	4.31	0.9	12.07	3.16	CC	TT	CC	TT
134	38	Middle	Middle	Senior	Senior	married	bachelor and higher	Almaty	not employed	no	4	2	multiparae	20.7612	no	no						0	0	0	0	9	100	70	5.19	2.92	1.73	2.13	11.4	15.6	3.8	175	42	3.1	10.6	249	130	4.39	0.8	4.51	3.23	AA	GG	GG	TT
135	22	Kozha or Tore	Kozha or Tore	Kozha or Tore	Kozha or Tore	married	bachelor and higher	Almaty	currently not employed	no	1	0	nulliparae		no	0						1	0	0	0	9	120	60	5.39	3.77	1.53	1.17	10	11	9	175	37	2.8	9.2	225	125	3.92	0.9	15.28	1.7	AC	GT	GG	TT
136	35	Middle	Middle	Middle	Middle	married	bachelor and higher	Almaty	currently not employed	no	0	0	nulliparae		no	0						0	0	0	0	9	110	70	7.53	4.84	1.97	2.52	10.9	18.7	8.9	264	54	2.67	8.7	185	116	3.96	0.8	5.17	2.49	AC	TT	CC	TT
137	29	Senior	Senior	Senior	Senior	married	bachelor and higher	Almaty	currently not employed	no	2	2	multiparae	23.7253	no	no						0	0	0	0	9	90	60	4.16	2.15	1.27	2.14	21	24	14.2	176	33	3.75	9.8	392	103	3.7	0.8	12.15	2.69	AA	GG	GG	TT
138	30	Senior	Senior	Senior	Senior	married	technical	Almaty region	currently not employed	yes	3	2	multiparae	23.4375	no	no						0	0	0	0	9	100	70	5.7	2.37	1.97	3.01	10.7	13.2	5.8	213	43	4.16	13.3	206	127	4.16	0.9	3.98	0.61	AC	GT	GC	TT
139	31	Middle	Middle	Middle	Middle	married	technical	Almaty	currently not employed	yes	4	1	multiparae	21.5451	no	no						0	0	0	0	9	120	80	4.6	2.88	1.27	1.23	8	13	5.2	301	59	4.2	9.5	292	106	3.69	0.9	3.34	1.28	AC	GT	GC	TT
140	34	Senior	Senior	Senior	Senior	married	bachelor and higher	Almaty region	currently not employed	no	1	1	multiparae	18.3594	no	no						0	0	0.033	0	9	110	70	7.5	5.11	1.94	1.61	9	8	7	163	39	2.8	9.9	185	95	3.53	0.8	7.01	1.48	AC	GT	CC	TT
141	32	Senior	Senior	Senior	Senior	married	bachelor and higher	Almaty	employed	yes	2	2	multiparae	23.0518	no	no						0	0	0	0	9	130	70	6.61	3.43	1.78	4.85	8.9	15.7	11.1	176	30	3.4	10.1	219	102	3.75	0.8	13.39	3.13	AC	TT	GC	TT
142	30	Junior	Junior	Junior	Junior	married	high school	Almaty	currently not employed	no	1	1	multiparae	22.151	no	no						0	0	0	0	9	100	60	4.12	1.86	1.12	3.54	11	10	6	154	29	3.2	8.2	280	102	4.07	0.7	10.99	4.24	CC	GT	GG	TT
143	27	Middle	Middle	Middle	Middle	married	bachelor and higher	Almaty	not employed	no	1	1	multiparae	21.9671	no	no						0	0	0	0	9	110	70	4.17	2.27	1.7	0.8	17	11	10	195	45	4	5	210	105	4.3	0.9	6.68	2.4	CC	TT	GC	TT
144	28	Senior	Senior	Senior	Senior	married	bachelor and higher	Almaty	employed	no	1	1	multiparae	20.0288	no	no						0	0	0	0	9	120	80	3.9	2.2	1.97	0.69	6	5	11	308	75	4.9	6.5	220	123	3.62	0.9	7.38	0.618	AA	GG	GG	TT
145	25	Middle	Middle	Middle	Middle	married	bachelor and higher	Almaty	currently not employed	no	1	1	multiparae	20.3074	no	no						0	0	0	0	9	110	70	3.29	2.06	1.24	0.49	17	10	10	219	44	4	5	212	120	4.3	0.9	10.01	2.97	CC	TT	GG	TT
146	36	Senior	Senior	Senior	Senior	married	bachelor and higher	Almaty region	currently not employed	no	2	2	multiparae	28.2828	no	no						0	0	0.033	0	0	120	80	6.14	3.67	1.44	4.83	10	18.2	10.7	294	46	3.8	7	269	93	3.9	0.7	10.26	5.2
147	28	Junior	Junior	Junior	Junior	married	bachelor and higher	Almaty region	currently not employed	no	2	2	multiparae	21.3039	no	no						0	0	0	0	9	110	70	4.79	3.31	1.43	1.33	8.6	16.7	13.3	140	24	3	12.5	330	95	4.63	0.7	13.03	0.71	AC	GT	GC	TT
148	25	Senior	Senior	Senior	Senior	married	bachelor and higher	Almaty region	employed	no	1	0	nulliparae		no	0						0	0	0	0	9	120	80	6.52	3.81	1.45	3.43	20.4	16.2	13.6	359	49	4.8	9.2	238	111	4.6	0.69	14.5	2.68	CC	TT	GC	TT
149	33	Senior	Senior	Senior	Senior	married	bachelor and higher	Almaty region	employed	no	1	1	multiparae	26.0375	no	no						0	0	0.033	0	9	110	70	6.24	3.83	1.84	1.92	27.6	18.3	11.4	154	35	2.4	10.9	295	103	3.5	0.8	16.9	1.81	AC	GT	GC	TT
150	24	Senior	Senior	Senior	Senior	married	technical	Almaty region	not employed	no	4	3	multiparae	25.2174	no	no						0	0	0	0	9	110	70	4.92	3.01	1.35	2.88	13	11	8	166	33	2.8	4	280	101	3.6	0.7	11.47	0.78	CC	TT	GC	TT
151	24	Senior	Senior	Senior	Senior	married	bachelor and higher	Almaty region	currently not employed	no	3	3	multiparae	24.1415	no	no						0	0	0.033	0	9	100	60	5.33	3.49	1.13	2.61	10	10.7	10.8	158	24	4.2	10.2	299	116	4	0.8	12.48	1.46	AC	GT	GG	TT
152	37	Senior	Senior	Senior	Senior	married	bachelor and higher	Almaty region	currently not employed	yes	5	4	multiparae	28.699	no	no						0	0	0	0	9	120	80	3.62	1.71	1.25	2.92	9.6	18	10.8	191	38	3.7	9.8	206	130	4.3	0.9	12.25	4.41	CC	TT	GG	TT
153	32	Middle	Middle	Middle	Middle	married	bachelor and higher	Almaty region	employed	no	4	3	multiparae	24.1672	no	no						0	0	0	0	9	110	70	6.7	4.48	1.51	3.16	18.9	20.1	17.6	246	43	2.6	9.4	191	101	3.3	0.9	7.78	2.78	AC	GT	GC	TT
154	36	Middle	Middle	Middle	Middle	married	technical	Almaty region	employed	no	6	4	multiparae	27.5482	no	no						0	0	0.033	0	9	110	70	6	3.83	1.49	3.51	18.2	28.4	19.11	220	42	4.85	10.3	355	91	3.3	0.8	11.04	2.99	AC	GT	GC	TT
155	18	Middle	Middle	Middle	Middle	married	technical	Almaty region	not employed	no	0	0	nulliparae		no	0						0	0	0	0	9	110	70	5.15	3.2	1	2.74	8.4	22.8	13.6	227	47	3	6.9	334	96	3.8	0.66	3.42	1.78	CC	TT	CC	TT
156	40	Senior	Senior	Senior	Senior	married	bachelor and higher	Almaty region	not employed	no	0	0	nulliparae		no	0						0	0	0	0	9	110	80	4.05	2.54	1.29	0.98	13.7	14.1	8.8	155	39	2.15	11.8	311	120	3.71	0.9	6.82	1.02	CC	TT	GC	TT
157	34	Junior	Junior	Junior	Junior	married	bachelor and higher	Almaty region	currently not employed	no	4	3	multiparae	20.0474	no	no						0	0	0	0	9	90	60	4.1	2.19	1.86	0.74				168	42		6	259	116	3.8	0.9	5.73	2.18	CC	TT	GC	TT
158	30	Senior	Senior	Senior	Senior	married	bachelor and higher	Almaty region	employed	no	0	0	nulliparae		no	0						1	0	0	0	9	110	70	4.82	2.98	1.61	1.45	11.7	25.7	13.1	111	37	2.8	11.1	259	117	3.8	0.9	12.68	0.93	CC	TT	CC	TT
159	27	Middle	Middle	Middle	Middle	married	bachelor and higher	Almaty	employed	no	0	0	nulliparae		no	0						0	0	0	0	9	120	70	4.86	2.94	1.9	1.31				229	44		8.95	351	104	4.75	0.65	6.42	2.43	CC	TT	GG	TT
160	35	Middle	Middle	Middle	Middle	married	bachelor and higher	Semey	employed	no	2				no	0		6	6.3		0	0	0	0	0	9	120	80	3.97				19.2	19.2					7.3	180	90	3.4	0.85	65.47		CC	TT	GG	TT
161	35	Middle	Middle	Middle	Middle	married	bachelor and higher	Semey	currently not employed	no	4	4	multiparae	22.4913	no	yes	24	7.2			1	0	0	0	2		160	100	7.5				14	19	3			2.4	9.96	285	125	4.59				CC	TT	GC	TT
162	26	Middle	Middle	Middle	Middle	married	bachelor and higher	Semey	employed	no	0				no	1	33	9.1	9	6.53	1	0	0	0	2		140	80					30	32	4.5				9.1	210	99	3.7	0.8		0.68	AC	GT	CC	TT
163	39	Middle	Middle	Middle	Middle	married	bachelor and higher	Semey	currently not employed	no	4	2	multiparae	40.6805	no	no		5.2	5.5		0	0	0	0	0		130	90					12	18			65	3.2	9.1	225	126	3.7				AC	GT	GG	TT
164	30	Middle	Middle	Middle	Middle	married	bachelor and higher	Semey	currently not employed	no	4	3	multiparae	29.6665	no	no		5.4	6		0	0	0	0	0		140	80	6.9				18	20	4.7		63	2.5	11	220	115	3.9	0.89			AC	GT	GG	TT
165	32	Middle	Middle	Middle	Middle	married	bachelor and higher	Semey	not employed	yes	2	2	multiparae	23.03	no	no		6.5			0	0	0	0	0		130	80	4.98				15	17	4.5		65	4.2	12	250	117	3.95	0.9			AC	GT	GG	TT
166	39	Middle	Middle	Middle	Middle	married	bachelor and higher	Semey	currently not employed	no	6	6	multiparae	28.8415	no	yes	30	7.2	7.5	5.91	1	0	0	0	0		130	80					14	14			60	3.2	12.4	162	125	3				AC	GT	GC	TT
167	37	Middle	Middle	Middle	Middle	married	bachelor and higher	Semey	currently not employed	yes	4	4	multiparae	38.9348	no	yes	38	7		5.3	1	0	0	0	0		130	70					14	19	10.4		69	3.2	9.1	162	103	3.2	1			CC	TT	GC	TT
168	32	Middle	Middle	Middle	Middle	married	technical	Semey	not employed	no	6	4	multiparae	25	no	yes	33	8	8.2		1	0	0	0	0		140	90					12	15			66	3.5	7.4	188	96	2.9	0.95			CC	TT	GG	TT
169	31	Middle	Middle	Middle	Middle	married	bachelor and higher	Semey	currently not employed	no	2	2	multiparae	30.8329	no	no		5.21	5.7		0	0	0	0	0		130	80					17	13	3		60	2.6	8.1	302	109	3.3	1			AC	GT	GC	TT
170	35	Middle	Middle	Middle	Middle	married	bachelor and higher	Semey	employed	no	2	2	multiparae	23.7387	no	no		6.29	6.5		0	0	0	0	1		120	80					23	35	8.2		51	3	7.7	302	118	2	1
171	37	Middle	Middle	Middle	Middle	married	high school	Semey	currently not employed	no	0	0	nulliparae		no	1	27	7.5		4.9	1	0	0	2	0		140	90				3.27	12	12	7.5		34.48	5.7	11.2	395	129	3.96				AC	GT	GG	TT
172	42	Middle	Middle	Middle	Middle	married	bachelor and higher	Semey	employed	no	4	3	multiparae	31.9922	no	no		5.32	5.6		0	0	0	0	0		165	102					13	16	14.5		53.2	3.1	7.3	160	99	3.3	1			CC	TT	GC	TT
173	30	Middle	Middle	Middle	Junior	married	bachelor and higher	Semey	employed	no	4	1	multiparae	24.0882	no	no		5.6	5.8		0	0	0	0	0		130	90											14.4	227	98	2.9	0.9			CC	TT	CC	TT
174	35	Middle	Middle	Middle	Middle	not married	high school	Semey	not employed	no	4	2	multiparae	21.7738	no	no		5.4			0	0	0	2	0		120	80				2.84	6.4	15.2	11.3		77	3.5	9.3	295	104	3.1	1			CC	TT	GG	TT
175	32	Middle	Middle	Middle	Middle	married	bachelor and higher	Semey	currently not employed	no	2	2	multiparae	24.2439	no	no		6.1	13.47	4.39	1	0	0	0	0		120	80									61.2	6	8.8		97	3.9				AC	GT	GC	TC
176	35	Middle	Middle	Middle	Middle	married	technical	Semey	not employed	yes	9	6	multiparae	32.4622	no	yes	19	12	5.83	6.2	1	0	0	1	0		130	90					15.7	16.2	10.8		56.6	4	8.3	281	101	3				AC	GT	GC	TT
177	29	Middle	Middle	Middle	Middle	married	technical	Semey	currently not employed	no	4	2	multiparae	30.8444	no	no		5.8	5.6		0	0	0	0	0		140	90					10	15	9.5		71	2.9	7.5	120	108	3.2	1
178	31	Middle	Middle	Middle	Middle	married	technical	Semey	currently not employed	no	1	1	multiparae	25.1486	no	no		5.23	5.6		0	0	0	1	2		165	105					19.3	17.5	13.4		55.6	3.1	10.8	325	109	3.2	1			CC	TT	CC	TT
179	23	Middle	Middle	Middle	Middle	married	technical	Semey	currently not employed	no	0				no	0		5.2	5.3		0	0	0	0	0		120	80											6.8	267	107	3.2	1			CC	GG	GG	TT
180	41	Middle	Middle	Middle	Middle	married	high school	Semey	currently not employed	no	6	5	multiparae	41.8642	no	no		5.37	5.4		0	0	0	0	0		140	90											14.37	279	124	4.6				AC	GT	GC	TT
181	28	Middle	Middle	Middle	Middle	married	bachelor and higher	Semey	currently not employed	no	0				no	0		5.49	5.8		0	0	0	1	0		130	80					12	19	9.8		60	3.6	9.1	245	105	3.1	1			CC	TT	GG	TT
182	23	Middle	Middle	Middle	Middle	not married	bachelor and higher	Semey	currently not employed	no	0				no	0		5.1	5.5		0	0	0	0	0		150	90	4.35	2.35	1.18	0.93	2.61	15.2	14.9		58.4	2.2	7.1	303	116	4.87				AC	GT	GC	TC
183	34	Middle	Middle	Middle	Middle	married	bachelor and higher	Semey	currently not employed	do not know	0	0	nulliparae		no	0		5.6	5.3		0	0	0	1	2		120	80					7.1	9.4	11.8		58.2	3.9	9.2	183	111	3.3	1			CC	TT	GC	TC
184	27	Middle	Middle	Middle	Middle	married	bachelor and higher	Semey	currently not employed	no	0				no	0		9.1	9.1		0	0	0	0	0		130	80					16.3	15	10.2		55	3.1	7.4	220	115	3.4	1			CC	GT	CC	TT
185	37	Middle	Middle	Middle	Middle	married	bachelor and higher	Semey	currently not employed	no	5	2	multiparae	27.7344	no	no		5.3	5.5		0	0	0	1	2		150	85					12.7	16.1	10.8		58	3.2	10.5	168	119	3.6	1
186	27	Middle	Middle	Middle	Middle	married	bachelor and higher	Semey	currently not employed	yes	1	1	multiparae	26.398	no	yes	38	6.3	6.4	5.6	1	0	1	1	2		140	80					12	15	10		56	4.2	7.7	220	107	3.2	1			AC	GT	GC	TC
187	23	Middle	Middle	Middle	Middle	not married	bachelor and higher	Semey	currently not employed	no	0				no	1	28	5.23	5.2		0	0	0	2	0		120	80					11	14	10.8		53	3.1	15.3	221	90	2.7	0.9
188	23	Middle	Middle	Middle	Middle	married	high school	Semey	currently not employed	no	0				no	0		5.3	5.2		0	0	0	1	1		140	80				4.6	7	19	6.2		35	2.5	7.2	275	80	2.98				CC			TT
189	36	Middle	Middle	Middle	Middle	married	technical	Semey	not employed	yes	5	5	multiparae	26.6667	no	no		5.2	5.3		0	0	0	0	0		110	70											5.8	310	90	2.6	0.9			CC			TT
190	35	Middle	Middle	Middle	Middle	married	technical	Semey	currently not employed	no	4	3	multiparae	27.3437	no	no		5.3	5.2		0	0	0	0	0		120	80					17	20	11.5		60	2.9	11.7	346	116	3.5	1			AC			TT
191	26	Middle	Middle	Middle	Middle	married	technical	Semey	currently not employed	no	4	1	multiparae	23.7118	no	no		5.1	5.1		0	0	0	2	2		150	90					16	20	20		68.8	5.5	9.5	193	92	2.7	0.9
192	37	Middle	Middle	Middle	Middle	married	bachelor and higher	Semey	currently not employed	no	2	2	multiparae	27.0993	no	no		5.9	6		0	0	0	0	0		120	80											9.4	306	96	2.8	0.9
193	27	Middle	Middle	Middle	Middle	married	bachelor and higher	Semey	currently not employed	no	0				stopped during this pregnancy	1	37	9	5.5	6.2	1	0	1	2	2		151	98					15	17.2	12		60.2	3.7	11.9	323	122	3.6	1			CC			TT
194	36	Middle	Middle	Middle	Middle	married	bachelor and higher	Semey	currently not employed	no	5	5	multiparae	34.3351	no	no		5.9	5.8	6	0	0	0	1	2		120	80					11	13	16		69.4	3	17	270	77	2.3	0.8			CC			TT
195	29	Middle	Middle	Middle	Middle	married	bachelor and higher	Semey	currently not employed	no	1	1	multiparae	25.2363	no	no		9.5	5.8		0	0	0	1	2		120	80					12	11	9.7		59	3.5	10.9	219	79	2.4	0.85			AC			TT
196	29	Middle	Middle	Middle	Middle	married	bachelor and higher	Semey	currently not employed	no	1	1	multiparae	27.5312	no	no		5.5	5.5		0	0	0	0	0		110	70											12.3	390	118	3.5	1			AC			TT
197	32	Middle	Middle	Middle	Middle	married	bachelor and higher	Semey	currently not employed	yes	2	1	multiparae	42.0395	no	no		6.7	6		0	0	0	2	0		150	90					10	11.8	11.1		51.6	3.2	10.5	244	96	2.8	0.9
198	27	Middle	Middle	Middle	Middle	married	bachelor and higher	Semey	currently not employed	no	0				no	0		5.09			0	0	0	1	2		150	90					10	16	11		89	5.3	9.1	194	108	3.2	1			CC			TT
199	38	Middle	Middle	Middle	Middle	married	high school	Semey	employed	no	5	3	multiparae	39.6825	no	no		5.31	6	5.1		0	0	0	0		170	80					14.5	17.4	11.2		62.5	3.9	10.2	209	98	2.9
200	39	Middle	Middle	Middle	Middle	married	technical	Semey	currently not employed	no	3	3	multiparae	44.6163	no	no	0	5.5			0	0	0	0	0		160	90					16	17	9		52.1	3.1	9.6	236	92	2.8	0.9			CC			TT
201	34	Middle	Middle	Middle	Middle	married	bachelor and higher	Semey	not employed	no	1				no	0		5.1			0	0	0	2	0		150	90					13	15	11		74	4.9	19.7	270	99	2.9	0.9			CC			TT
202	37	Middle	Middle	Middle	Middle	married	technical	Semey	currently not employed	no	2	1	multiparae	31.6118	no	no		5.1	5.2		0	0	0	0	0		130	80											11	378	102	3	1			CC			TT
203	30	Middle	Middle	Middle	Middle	married	bachelor and higher	Semey	currently not employed	yes	5	4	multiparae	24.0055	no	no		5.7	4.6		0	0	0	0	0		140	80					7.6	9.7	9		49	2.8	9.8	338	107	3.2	0.9			AC			TT
204	33	Middle	Middle	Middle	Middle	married	bachelor and higher	Semey	currently not employed	no	1	1	multiparae	24.841	no	no		5.18	5.3		0	0	0	0	0		120	80					16	18	11		74	3.4	7,!	300	109	3.2	1			AC			TC
205	23	Middle	Middle	Middle	Middle	married	technical	Semey	currently not employed	no	1	1	multiparae	19.4734	no	no		5.8	--	--	0	0	0	0	0	-	110	70	6.24				33.8	33.1	18, 04		39, 1	3, 56	7, 68	230	89	3, 9				AC	GT	GG	TT
206	24	Middle	Middle	Middle	Middle	married	technical	Semey	currently not employed	no	1	1	multiparae	25.1559	no	no		--	--	--	0	0	0	0	0	-	100	70	4.1	1.55	1.72		17	22	6.8		61	3.7	8.5	267	89	2.6				CC	TT	GC	TT
207	21	Middle	Middle	Middle	Middle	married	bachelor and higher	Semey	currently not employed	no	0				no	0		6, 13			0	0	0	0	0	-	130	90	6.3				7.9	12.3	11.9		58.3	1.8	12.7	270	105	3.7	0.9		1.8	AC	GT	GG	TT
208	28	Middle	Middle	Middle	Middle	married	technical	Semey	currently not employed	no	0	0	nulliparae		no	0		6			0	0	0	1	2		120	80	5.9				20	26	11.7		69	3.8	7	159	82	2.4				AC	GT	CC	TT
209	26	Middle	Middle	Middle	Middle	married	technical	Semey	currently not employed	no	2	2	multiparae	28.9993	no	no		5.67	5.33		0	0	0	2	2		130	80	6.61				20.4	21.1	21.4		116.2	4.88	9.3	311	101	3			2.4	AA	GG	GC	TT
210	25	Middle	Middle	Middle	Middle	married	technical	Semey	currently not employed	no	2	2	multiparae	26.0375	no	no		5.59			0	0	0	2	2	-	120	80	5.89	1.8	1.2	3.1	3.4	12.4	7.72		69.1	2.87	6.4	317	59	3.8				AC	TT	GC	TT
211	25	Middle	Middle	Middle	Middle	married	technical	Semey	currently not employed	no	2	2	multiparae	21.5645	no	no		8.26		4.6	0	0	0	0	0		120	80		3.93	1.54	0.66					60.6	3.4	4.2	343	84	3.7				CC	TT	GC	TT
212	25	Middle	Middle	Middle	Middle	married	bachelor and higher	Semey	currently not employed	no	1	1	multiparae	29.0437	no	no		6.06			0	0	0	0	0		130	90					12	15	8.9		61	3.2	7.3	255	91	2.7				AC	GT	GG	TT
213	38	Middle	Middle	Middle	Middle	married	bachelor and higher	Semey	employed	no	3	2	multiparae	31.2452	no	no		6.38	5.9		0	0	0	0	0		120	80	5.8				15	18	10		57	3.5	10.1	159	97	2.9				AC	GT	GG	TT
214	30	Middle	Middle	Middle	Middle	married	technical	Semey	currently not employed	no	3	2	multiparae	36.3281	no	no		5.9			0	0	0	0	0		140	100	5.9				32.8	30.6	4.9		42	4.8	6.8	345	100	4.3			4.37	AC	GT	CC	TT
215	35	Middle	Middle	Middle	Middle	married	technical	Semey	currently not employed	no	5	4	multiparae	31.25	no	no		5.6			0	0	0	0	0		100	70	5.49			0.89	61.6	11.9	6.12		68.5	4.8	9.5	375	102	4.3				CC	TT	GC	TT
216	25	Middle	Middle	Middle	Middle	married	technical	Semey	currently not employed	no	2	1	multiparae	24.977	no	no		5.61			0	0	0	1	2		120	80	5.5			2.97	20.1	17.2	4.2		80	3.8	10.59	203	112	3.7				AA	GG	GG	TT
217	33	Middle	Middle	Middle	Middle	married	technical	Semey	currently not employed	no	4	4	multiparae	25.8065	no	no	0	5.8			0	0	0	0	0		120	80	5.3				6.6	12	18		43	2	7.3	295	94	3.7				AC	GT	GG	TT
218	38	Middle	Middle	Middle	Middle	married	technical	Semey	currently not employed	no	5	3	multiparae	32.4662	no	no		5.1			0	0	0	0	0		200	110	5.6				14	15	2.9		56	3.4	13.4	302	98	2.9	0.9			AC	GT	GG	TT
219	34	Middle	Middle	Middle	Middle	married	bachelor and higher	Semey	currently not employed	no	4	3	multiparae	27.968	no	no		5, 2			0	0	0	2	0		155	75	6.7				20.1	32.3	11.1		58.7	4	6.6	220	97	2.9	0.9			AC	GT	GC	TT
220	44	Middle	Middle	Middle	Middle	married	technical	Semey	currently not employed	no	2	2	multiparae	24.3141	no	no		5			0	0	0	0	0		120	80	5.8				14.3	15.8	12		58.6	3.1	12.6	225	91	2.7	0.9			CC	TT	GC	TT
221	35	Middle	Middle		Middle	married	technical	Semey	currently not employed	no	3	3	multiparae	45.6658	no	no		5.08			0	0	0	0	0		140	90	5.8				12	16	9		60	3.2	9.1	254	114	3.4	1			AC	GT	GG	TT
222	30	Middle	Middle	Middle	Middle	married	bachelor and higher	Semey	currently not employed	no	4	3	multiparae	39.2471	no	no		5.76			0	0	0	0	0		200	100	4.6	2.89	1	0.83	9.39	12.56	5		84	4.83	9.57	482	96	2.8	0.9			AA	GG	CC	TT
223	35	Middle	Middle	Middle	Middle	married	technical	Semey	currently not employed	no	3	3	multiparae	25.1532	no	no		5.9			0	0	0	0	0		120	80	5.0				10	12	9.5		53.1	3.1	8.7	244	112	3.3	1			AA	TT	CC	TT
224	42	Middle	Middle	Middle	Middle	not married	bachelor and higher	Semey	currently not employed	no	1				no	0		5.3			0	0	0	0	0		110	70	4.9	2.58	1.8	1.4	10	13	5		59	3	6.7	205	126	3,,7	1			AC	GT	CC	TT
225	25	Middle	Middle	Middle	Middle	married	bachelor and higher	Semey	currently not employed	no	2	2	multiparae	31.2026	no	no		5.33			0	0	0	0	0		100	70	5.1				13	15.5	10.4		55.7	4	7.9	155	93	2.8	0.9			AC	GT	GG	TT
226	24	Middle	Middle	Middle	Middle	not married	technical	Semey	currently not employed	no	0				no	0		8.08			0	0	0	2	0		110	70	5				17	21	11.2		60	4, 8	11.8	43.2	120	3.4	1			AA	GT	GC	TT
227	29	Middle	Middle	Middle	Middle	married	bachelor and higher	Semey	currently not employed	no	2	1	multiparae	32.0513	no	no		5.6			0	0	0	0	0		110	70	4.9				13.2	18	2.3		61	3.8	8.6	257	120	3, 6	1			AC	GT	GG	TT
228	34	Middle	Middle	Middle	Middle	married	high school	Semey	not employed	no	4	4	multiparae	24.2187	no	no	0	5.58			0	0	0	0	0		120	80	5.57				10.6	12.8	14.4		61	4	14.8	280	96	2.8	0.9
229	30	Middle	Middle	Middle	Middle	married	bachelor and higher	Semey	currently not employed	no	2	1	multiparae	34.4781	no	no	0	5.6			0	0	0	0	0		120	80	3.34				15	13.4	7.82		54.3	4.17	10.8	270	126	3.8	1			CC	GT	GC	TT
230	34	Middle	Middle	Middle	Middle	married	bachelor and higher	Semey	currently not employed	no	5	3	multiparae	26.8386	no	no	0	6.43			0	0	0	0	0		115	60	4.8				8	11	11.2		54	3.6	4.7	238	104	3.1	1
231	40	Middle	Middle	Middle	Middle	married	bachelor and higher	Semey	currently not employed	no	2	2	multiparae	38.7097	no	no		5.67			0	0	0	0	0		150	100	4.49				12	16	12.6		50	3.5	12.8	236	96	2.8	0.9			AA	GG	GC	TT
232	40	Middle	Middle	Middle	Middle	married	bachelor and higher	Semey	employed	yes	8	3	multiparae	34.6667	no	no		5.48			0	0	0	0	0		120	80	4.89				10.9	12.5	10		56	3	7.9	227	113	3.4	1
233	30	Middle	Middle	Middle	Middle	married	bachelor and higher	Semey	currently not employed	no	2	1	multiparae	24.7409	no	no		6.54			0	0	0	0	0		120	80	4.67				18.1	20.8	7.98		53.1	2.1	7.1	186	116	3.5	1			AC	GT	GG	TT
234	19	Middle	Middle	Middle	Middle	married	bachelor and higher	Semey	not employed	no					no	0		5.18			0	0	0	0	0		125	80	4.5				14.4	15.5	12.1		59.3	3.8	9.7	252	106	3.1	1			AC	GT	GC	TT
235	31	Middle	Middle	Middle	Middle	married	bachelor and higher	Semey	currently not employed	no	1	1	multiparae	30.0914	no	no	0	5.4			0	0	0	0	0		135	87	4.97				11	13	9.6		57	3.1	14	396	99	2.9	0.9			AA	TT	GC	TT
236	25	Middle	Middle	Middle	Middle	married	bachelor and higher	Semey	currently not employed	no	2	1	multiparae	19.6283	no	no		5.05	6.3		0	0	0	0	0		110	70					10.6	13	10		54	3.1	7.8	286	115	3.6	1
237	44	Middle	Middle	Middle	Middle	married	technical	Semey	currently not employed	no	4	3	multiparae	33.218	no	no		5.34	6.5		0	0	0	0	2		110	70					11	12	10.9		58	3.4	10.9	319	107	3.2	1			AC	TT	GG	TT
238	31	Middle	Middle	Middle	Middle	married	technical	Semey	not employed	no					no	1		10			1	0	0	2			130	80	5.6				13	14	10.8		65	3.2	8.5	231	118	3.5	1			AC	GT	GG	TT
239	38	Middle	Middle	Middle	Middle	married	technical	Semey	currently not employed	no	2	2	multiparae	36.898	no	yes	11	14.07	15	7.2	1	0	0	0	0		120	80					33	30	12		50	3.8	9.1	273	104	3.1	1			CC	TT	CC	TT
240	42	Middle	Middle	Middle	Middle	married	technical	Semey	currently not employed	no	5	5	multiparae	39.0368	no	no		7.27	8		0	0	0	0	0		140	100					12.9	10.9	12.2		58	3.1	8.3	259	102	3	1			AA	TT	GC	TT
241	29	Middle	Middle	Middle	Middle	married	bachelor and higher	Semey	currently not employed	no	4	2	multiparae	26.0375	no	no		5.6	6.5		0	0	0	0	0		120	80											6.6	230	87	2.6	0.9			AC	GT	GC	TT
242	32	Middle	Middle	Middle	Middle	married	bachelor and higher	Semey	currently not employed	no	2	2	multiparae	36.0648	no	no		5.1	6		0	0	0	0	0		130	90											8	355	113	3.1	1			AC	GT	GG	CT
243	32	Middle	Middle	Middle	Middle	married	bachelor and higher	Semey	currently not employed	no	3	3	multiparae	28.3266	no	no		5.7	6.6		0	0	0	0	0		139	90					20.1	23.7	13.1		69.6	4.5	7.9	312	87	2.6	1			AC	GT	GC	TT
244	20	Middle	Middle	Middle	Middle	married	technical	Semey	currently not employed	no	0				stopped during this pregnancy	0		5.5	6		0	0	0	0	0		110	70					17	23	4.2		75	3.7	18.9	198	7.9	2.4	0.8			CC	TT	GC	TT
245	34	Middle	Middle	Middle	Middle	married	technical	Semey	not employed	no	3	3	multiparae	29.9967	no	no		5.46	6.1		0	0	0	0	0		120	80					25	27	7		75	2.3	12.3	236	104	3.2	1		1.8
246	32	Middle	Middle	Middle	Middle	married	bachelor and higher	Semey	currently not employed	no	4	4	multiparae	23.4375	no	no		5.02	5.5		0	0	0	0	0		120	80	3.94										6.9	275	86	2.5	0.85		3.048	AC	GT	GG	TT
247	22	Middle	Middle	Middle	Middle	married	technical	Semey	not employed	no	3	3	multiparae	39.6571	no	no		5.5	6		0	0	0	0	0		140	90	3.29				13	15	10.2		71	3.4	11.7	312	107	3.1	1			AC	GT	GC	CT
248	29	Middle	Middle	Middle	Middle	married	bachelor and higher	Semey	currently not employed	no	3	2	multiparae	25.3444	no	no		5	5.4		0	0	0	2	0		120	80	3.55				33.6	37.9	8.73	51.4	3.7		11.9	273	97	2.9	1			CC	TT	GC	TT
249	34	Middle	Middle	Middle	Middle	married	bachelor and higher	Semey	currently not employed	no	6	3	multiparae	40.3746	no	yes	16	8.6	7.1	6	1	0	0	2	0		155	82	5.9				13	10.2	4.4		43	2.8	11.4	385	84	2.6	0.85		1.47	CC	TT	GG	TT
250	29	Middle	Middle	Middle	Middle	married	bachelor and higher	Semey	currently not employed	no	3	3	multiparae	32.0073	no	no		6.15			0	0	0	0	2		200	100					12	11.8	11.3	3.4	60		9.7	274	97	2.8	1
251	22	Middle	Middle	Middle	Middle	married	bachelor and higher	Semey	not employed	no	1	1	multiparae	30.8329	no	no		5.33			0	0	1	2	2		149	68					12.9	9.8	0.22		54.7	3.7	10.2	255	112	3.3	1			CC	TT	CC	TT
252	34	Middle	Middle	Middle	Middle	married	technical	Semey	currently not employed	no	2	1	multiparae	21.6713	no	no		5.95			0	0	1	0	0		110	70					17	15	10.9		5.3	3.1	9.3	237	105	3.1	1			CC	TT	GG	TT
253	28	Middle	Middle	Middle	Middle	married	bachelor and higher	Semey	currently not employed	no	1				no	0		5.2	5.6		0	0	0	0	0		110	70					12	13	11		67	3.7	9.7	374	95	2.8	1			CC	TT	CC	CT
254	32	Middle	Middle	Middle	Middle	married	bachelor and higher	Semey	currently not employed	yes	2	2	multiparae	19.5312	no	no		5.4	6		0	0	0	2	0		130	80	4.8										12.3	331	100	3	1			AA	GG	GC	TT
255	28	Middle	Middle	Middle	Middle	married	bachelor and higher	Semey	currently not employed	no	0				no	0		5.48	6		0	0	0	0	0		120	70											12.5		116	3.6	1			AC	GT	GG	TT
256	38	Middle	Middle	Middle	Middle	married	bachelor and higher	Semey	not employed	yes	6	6	multiparae	31.2488	no	no		5.2	6.3		0	0	0	0	0		108	80					11	18			78	3.7	7.6	249	101	3	1			CC	TT	CC	TT
257	36	Middle	Middle	Middle	Middle	married	technical	Semey	currently not employed	no	4	4	multiparae	30.1194	no	no		5.05	6		0	0	0	0	0		120	80					12	14	10		56	3	9.1	268	114	3.4	1			CC	TT	GG	TT
258	42	Middle	Middle	Middle	Middle	married	high school	Semey	currently not employed	no	6	4	multiparae	37.1058	no	no		6	6.9		0	0	0	0	0		120	80					9.3	9	10		58	4.8	11.1	342	120	3.6	1			CC	GT	GG	TT
259	30	Middle	Middle	Junior	Middle	married	bachelor and higher	Semey	currently not employed	no	2	1	multiparae	29.0437	no	no		5.6	6.5		0	0	0	0	0		110	70					9	13	9.6		58	3.2	11	256	119	3.5	1			AA	GG	GC	TT
260	37	Middle	Middle	Middle	Middle	married	technical	Semey	not employed	no	1	1	multiparae	31.6263	stopped during this pregnancy	no		7.4	8		0	0	0	2	2		140	100					19	21	9.8		56	4.1	9.7	269	122	3.5	1			AC	GT	GG	TT
261	29	Middle	Middle	Middle	Middle	married	bachelor and higher	Semey	currently not employed	no	1	1	multiparae	25.7657	no	no		8.6	8.8		0	0	0	0	0		120	80					13	16			10.7	3.9	6.5	183	110	3.3	1			AC	GT	GC	TT
262	37	Senior	Middle	Middle	Middle	married	bachelor and higher	Semey	currently not employed	no	3	3	multiparae	29.7442	no	no		6.61	7		0	0	0	2	0		120	80					18	22	11		6.2	3.6	9.7	359	90	2.7	0.9			AC	GT	GC	TT
263	22	Middle	Middle	Middle	Middle	married	technical	Semey	currently not employed	no	0				no	0		5.8			0	0	0	0	0		110	60					25	27	8.2		52.1	4	8.7	229	101	3	1			CC	TT	GG	TT
264	24	Middle	Middle	Middle	Middle	married	technical	Semey	currently not employed	no	2	2	multiparae	21.0937	no	no		6.1	6.5		0	0	0	0	0		114	80					16	20	10		56	3.5	4.8	299	83	2.4	0.9			AA	GG	GG	CT
265	27	Middle	Middle	Middle	Middle	married	technical	Semey	currently not employed	no	4	4	multiparae	57.4536	no	no		4.8		4.2	0	0	0	0	0		145	100					17	22			62	3.8	9.5	269	87	2.6	0.9			AC	GT	GG	CT
266	40	Junior	Junior	Junior	Junior	married	bachelor and higher	Aktobe	currently not employed	no	4	4	multiparae	28.2828	no	yes	26	5.51	4.6	6.7	0	0	0	0.132	0	0	120	80	0	0	0	0	8.1	15.6	0	0	51	3.4	6	199	110	3.39	0	0	0	AC	GT	GG	TT
267	32	Junior	Junior	Junior	Junior	married	high school	Aktobe	not employed	no	6	4	multiparae	30.4705	no	yes	39	6.1	5.97	0	0	1	1	0.033	0	0	120	80	0	0	0	0	5.6	11.3	7.8	0	43	1.18	8.2	248	72	3	0	0	1.7	CC	TT	GG	TT
268	29	Middle	Middle	Middle	Middle	married	technical	Aktobe	not employed	no	4	4	multiparae	16.8525	no	yes	40	6.1	0	0	0	0	0	0	0	0	90	60	0	0	0	0	22	41	21	0	46	7	6.6	381	76	3.2	0	0	0	CC	TT	CC	TT
269	27	Junior	Junior	Junior	Junior	married	bachelor and higher	Aktobe	employed	no	1	1	multiparae	23.8754	no	yes	33.4	6.4	0	0	0	1	1	0	0	0	140	90	0	0	0	0	9	16	8.7	0	52	5.6	10.6	232	113	3.7	0	0	0	CC	TT	GG	TT
270	23	Junior	Junior	Junior	Junior	married	technical	Aktobe	not employed	no	0	0	nulliparae		no	1	27	5.7	0	0	0	0	1	0	0	0	110	70																		AA	GG	CC	TT
271	34	Junior	Junior	Junior	Junior	married	bachelor and higher	Aktobe	employed	no	2	2	multiparae	25.6489	no	yes	24.1	4.4	7.6	6.1	0	0	0	0	0	0	110	70	0	0	0	0	7.6	20	7	0	80	6.4	6.5	297	90	0	0	0	0	CC	GT	GC	TT
272	23	Junior	Junior	Junior	Junior	married	bachelor and higher	Aktobe	employed	no	0	0	nulliparae		no	1	39.6	7.2	0	0	0	0	0	0	0	0.16	150	100	0	0	0	0	11	14	2	0	62	7.4	8.4	210	110	3.6	0.91	0	0	AC	GT	GC	TT
273	31	Junior	Junior	Junior	Junior	married	technical	Aktobe	employed	no	2	2	multiparae	25.1486	no	yes	37.4	5.6	0	0	0	0	1	0	0	0.195	150	100	0	0	0	0	8	17	4.2	0	99	7.8	9.1	371	61	2.6	0.7	0	0	AC	GT	GG	TT
274	24	Junior	Junior	Junior	Junior	married	technical	Aktobe	employed	no	0	0	nulliparae		no	1	36.1	6.2	0	0	0	0	1	0	0	0	130	90	0	0	0	0	26	32	17.2	0	59	5.4	11.6	299	119	4	0.9	0	0	AC	GT	GC	TT
275	35	Junior	Junior	Junior	Junior	married	technical	Aktobe	not employed	no	5	2	multiparae	24.0346	no	yes	33.6	6.2	0	0	0	0	0	0	0	0	90	60	0	0	0	0	10	21	2.9	0	57	3.5	7.4	304	97	3.2	0.9	0	0	CC	GT	CC	TT
276	30	Junior	Middle	Junior	Junior	married	bachelor and higher	Aktobe	currently not employed	no	1	0	nulliparae		no	1	35	5.65	0	0	0	0	0	0.066	0	0	120	80	0	0	0	0	9.5	11.2	5.8	0	41	2.18	20.2	223	110	3.88	0	0	0	AC	GT	GG	TT
277	36	Junior	Junior	Junior	Junior	married	technical	Aktobe	currently not employed	no	5	4	multiparae	35.3212	no	yes	33	5.98	0	0	0	0	1	0.264	0	0.495	190	100	6.69	0	0	0	10.4	15.8	3.5	0	56	3	12.1	144	121	4.15	0	0	0	AC	GT	GC	TT
278	24	Junior	Junior	Junior	Junior	married	bachelor and higher	Aktobe	currently not employed	no	1	0	nulliparae		no	1	40.3	5.8	0	0	0	0	0	0.066	0	0	130	80	0	0	0	0	13.9	19.9	60.3	0	43	4.1	10.75	153	125	4.6	0	0	0	AA	GG	GC	TT
279	39	Junior	Junior	Junior	Junior	married	bachelor and higher	Aktobe	not employed	no	3	3	multiparae	35.5556	no	yes	38	5.51	0	0	0	0	1	0	0	0.066	160	100	5.72	0	0	0	23.6	25.5	2.1	0	50	2.92	6.9	223	103	3.5	0	0	3.2	CC	TT	GC	TT
280	35	Junior	Junior	Junior	Junior	married	technical	Aktobe	not employed	no	4	3	multiparae	29.7619	no	yes	28.2	7.3	0	10.4	0	0	0	0	0	0	120	90	5.82	0	0	0	87	11.3	0	0	50.1	0	0	0	0	0	0	0	0	AA	GG	GC	TT
281	34	Junior	Junior	Junior	Junior	married	bachelor and higher	Aktobe	employed	yes	4	2	multiparae	29.0533	no	yes	16.2	6.8	6.1	7.8	0	0	0	0	0	0	120	80	0	0	0	0	0	0	0	0	0	0	12.1	272	136	4.9	0.9	0	4.082	CC	TT		TT
282	32	Junior	Junior	Junior	Junior	married	bachelor and higher	Aktobe	employed	no	4	3	multiparae	34.0785	no	yes	20.2	5.8		6.08	0	0	0	0	0	0	120	80	4.34	0	0	0	26.4	11.8	14.6	0	68	2.7	6.8	161	112	4.03	0	0	1.3	AA	GG		TT
283	35	Junior	Junior	Junior	Junior	married	technical	Aktobe	employed	no	3	2	multiparae	32.0073	no	yes	41.6	6.8	0	0	0	0	0	0	0	0	120	80	0	0	0	0	0	0	0	0	0	0	7.6	284	128	3.8	1	0	0	CC	TT		TT
284	36	Junior	Junior	Junior	Junior	married	bachelor and higher	Aktobe	employed	no	4	4	multiparae	33.9844	no	yes	41.6	6.3	0	0	0	0	0	0	0	0	110	70	0	0	0	0	9	18	6.2	0	71	7.6	11.4	237	110	3.6	0.9	0	0	AC	GT		TT
285	33	Junior	Junior	Junior	Junior	married	bachelor and higher	Aktobe	employed	no	5	2	multiparae	25.9095	no	yes	39.1	6.5	0	0	0	0	0	0.12	0	0	120	80	0	0	0	0	5.8	15.2	6.6	0	97	5.9	8.1	218	107	3.4	0.9	0	0	AC	GT		TT
286	22	Junior	Junior	Junior	Junior	married	technical	Aktobe	employed	no	5	4	multiparae	20.0288	no	yes	42	6.1	0	0	0	0	0	0	0	0	110	70	0	0	0	0	13	21	0	0	0	0	0	204	110	3.7	0.8	0	0	CC	TT		CT
287	20	Junior	Junior	Junior	Junior	married	technical	Aktobe	not employed	no					no	1	29.8	5.67	0	0	0	0	1	0.132	0.165	0	140	80	0	0	0	0	16.5	14.3	2.63	0	28	2.63	13.4	197	82	2.95	0	0	8.04	CC	TT		TT
288	31	Junior	Junior	Junior	Junior	married	bachelor and higher	Aktobe	currently not employed	no	2	1	multiparae	34.0176	no	yes	37.3	5.74	0	0	0	0	1	0.066	0	0	150	100	0	0	0	0	17.3	12.6	2.9	0	38	3.49	7.8	148	91	2.79	0	0	2	CC	TT		TT
289	35	Junior	Junior	Junior	Junior	married	bachelor and higher	Aktobe	currently not employed	yes	1	1	multiparae	39.1434	no	yes	41.2	5.75	0	0	0	0	1	0.066	0.066	0	140	100	0	0	0	0	13.6	17.1	6.1	0	58	5.41	10.9	184	137	0	0	0	0	AC	GT		TT
290	25	Junior	Junior	Junior	Junior	married	bachelor and higher	Aktobe	currently not employed	yes	0	0	nulliparae		no	1	36	6.2	0	0	0	0	1	0.099	0	0.165	130	80	0	0	0	0	0	0	0	0	34	2.37	12.8	340	105	3.9	0.9	0	2.9	AC	GT		TT
291	21	Junior	Junior	Junior	Junior	married	technical	Aktobe	not employed	do not know	1	1	multiparae	29.3848	no	yes	28	5.65	0	0	0	0	0	0.033	0	0	110	80	0	0	0	0	0	0	0	0	0	0	10.2	357	101	3.58	0	0	0	AC	GT		TT
292	41	Junior	Junior	Junior	Junior	married	bachelor and higher	Aktobe	not employed	no	7	7	multiparae	28.1337	no	yes	21	6.01	0	5.81	0	0	0	0	0	0	110	70	0	0	0	0	0	0	0	0	33	0	5.3	265	89	3.2	0	0	2.9	CC	TT		CT
293	32	Junior	Junior	Junior	Junior	married	technical	Aktobe	employed	no	0	0	nulliparae		no	1	13	0	0	5.9	0	0	0	0	0	0	120	80																		CC	TT		TT
294	28	Junior	Junior	Junior	Junior	married	bachelor and higher	Aktobe	employed	no	1	1	multiparae	29.5858	no	yes	30.6	5.5	0	0	0	0	0	0	0	0	100	70	0	0	0	0	0	0	0	0	0	0	11.4	263	116	3.5	0.8	0	2.8	AC	GT		TT
295	30	Junior	Junior	Junior	Junior	married	bachelor and higher	Aktobe	employed	yes	1	0	nulliparae		no	1	6	7	5.8	6.1	0	0	0	0	0	0	120	80	4	2.8	1	0.9	16.9	13.7	9.5	220.5	64.5	3.6	7.5	261	119	3.9	0.8	0	4.47	AC	GT		TT
296	41	Junior	Junior	Junior	Junior	married	high school	Aktobe	employed	yes	6	4	multiparae	40.6805	no	yes	16	5.6	5.5	6.4	0	0	0	0.165	0	0	140	80	5.71	3.6	1.66	2.28	9.9	7.3	5.3	0	58.8	2.49	6.2	191	109	4.38	0	0	1.2	CC	TT		TT
297	25	Junior	Junior	Junior	Junior	married	bachelor and higher	Aktobe	employed	no	0	0	nulliparae		no	1	33.4	6.9	0	0	0	0	0	0	0	0	100	60	0	0	0	0	10	17	5.2	0	51	3.9	10.3	225	112	3.7	0.9	0	0	AA	GG		TT
298	19	Junior	Junior	Junior	Junior	married	high school	Aktobe	not employed	no	0	0	nulliparae		no	1	32.2	6.8	0	0	0	0	0	1.2	0	0.82	150	80	0	0	0	0	19	48	6.5	0	80	9	9.3	231	80	2.8	0.8	0	0	CC	TT		CT
299	33	Junior	Junior	Junior	Junior	married	bachelor and higher	Aktobe	employed	no	4	2	multiparae	36.0519	no	yes	30.5	6.1	0	0	0	0	1	1.1	0	4.5	150	100	0	0	0	0	20	18	6.2	0	67	5.5	10	237	105	3.5	0.9	0	0	AC	GT		TT
300	32	Junior	Junior	Junior	Junior	married	bachelor and higher	Aktobe	employed	no	1	1	multiparae	25.8645	no	yes	40	6.6	0	0	0	0	0	0.047	0	0	110	80	0	0	0	0	15	21	8.3	0	60	4.2	12	225	125	4.3	0	0	0	CC	TT		TT
301	35	Junior	Junior	Junior	Junior	married	bachelor and higher	Aktobe	currently not employed	no	4	4	multiparae	38.6675	no	yes	0	5.54	0	5.72	0	0	0	0.066	0	0	120	80	5.7	0	0	0	16.2	10.6	16.9	0	115	8.4	10.63	229	112	4.56	0	0	0	AC	GT		TT
302	23	Junior	Junior	Junior	Junior	married	bachelor and higher	Aktobe	employed	no	0				no	1	37.4	5.7	0	0	0	0	1	0	0	0	170	80	0	0	0	0	12.2	15.4	7.1	0	40.5	5.4	9.5	217	115	4.3	1	0	0	CC	TT		TT
303	40	Junior	Junior	Junior	Junior	married	bachelor and higher	Aktobe	employed	no	3	3	multiparae	29.7211	no	yes	39	6.1	0	0	0	0	0	0	0	0	150	90	0	0	0	0	12.2	15.4	7.1	0	40.5	5.4	9.5	217	115	4.3	1	0	0	CC	TT		TT
304	25	Junior	Junior	Junior	Junior	married	technical	Aktobe	employed	no	2	2	multiparae	35.1562	no	yes	39	6.5	0	0	0	0	0	0	0	0	130	80	0	0	0	0	4	13	6.9	0	37	6.6	10.6	279	128	4.2	0.91	0	0	CC	TT		CT
305	31	Junior	Junior	Junior	Junior	married	technical	Aktobe	employed	no	4	3	multiparae	26.3702	no	yes	41.4	6	0	0	0	0	1	0.3	0	0.18	140	90	0	0	0	0	8	21	10.5	0	70	7.6	11.4	374	87	2.9	0.9	0	0	AC	GT	GG	CT
306	25	Junior	Junior	Junior	Junior	married	bachelor and higher	Aktobe	not employed	no					no	1	35	6.1	0	0	0	0	0	0.033	0	0	110	80	0	0	0	0	0	0	0	0	0	0	10.1	167	114	3.63	0	0	0	CC	GT	GC	CT
307	39	Junior	Junior	Junior	Junior	married	technical	Aktobe	not employed	yes	6	6	multiparae	33.9493	no	yes	36	16	18	7.6	9.8	0	0	0	0	0	130	80																		AC	GG	GC	TT
308	38	Junior	Junior	Junior	Junior	married	technical	Aktobe	not employed	no	9	6	multiparae	28.6501	no	yes	14	5.77	0	0	0	1	0	0	0	0	120	80	0	0	0	0	0	0	0	0	0	0	7.1	0	95	4.21	0	0	0	AC	GT	GC	TT
309	27	Junior	Junior	Junior	Junior	married	technical	Aktobe	not employed	no	4	0	nulliparae		no	1	32	5.21	0	0	0	1	0	0	0	0	110	80	0	0	0	0	0	0	0	0	0	0	7.23	255	113	4.02	0	0	0	CC	GT	GC	CT
310	28	Junior	Junior	Junior	Junior	married	bachelor and higher	Aktobe	employed	no	2	2	multiparae	20.8117	no	yes	12	5.84	0	0	0	1	0	0	0	0	120	80	0	0	0	0	0	0	0	0	0	0	6.12	179	116	4.08	0	0	0	AC	GT	GC	TT
311	33	Junior	Junior	Junior	Junior	not married	technical	Aktobe	not employed	no	3	3	multiparae	24.3824	no	yes	13	5.74	0	0	0	1	0	0	0	0	110	70	0	0	0	0	0	0	0	0	0	0	7.54	267	104	4.44	0	0	0	CC	TT	GG	TT
312	22	Junior	Junior	Junior	Junior	married	technical	Aktobe	not employed	no	1	1	multiparae	18.75	no	yes	36	5.28	0	0	0	1	0	0	0	0	120	80	0	0	0	0	0	0	0	0	0	0	8.36	514	96	4.16	0	0	0	CC	TT	GC	TT
313	31	Middle	Kozha or Tore	Junior	Junior	not married	bachelor and higher	Aktobe	employed	no	2	1	multiparae	20.7008	no	yes	28.2	5.81	0	0	0	1	0	0.033	0	0	120	90	0	0	0	0	0	0	0	0	0	0	4.1	272	109	4.29	0	0	0	AC	GT	GC	TT
314	34	Junior	Junior	Junior	Junior	not married	bachelor and higher	Aktobe	employed	no	3	2	multiparae	26.3702	no	yes	21	5.45	0	0	0	1	0	0	0	0	120	90	0	0	0	0	0	0	0	0	0	0	9.8	314	126	4.05	0	0	0	AA	GT	GC	TT
315	32	Junior	Junior	Junior	Junior	not married	high school	Aktobe	employed	no	2	2	multiparae	26.5625	no	yes	20	5.34	0	0	0	1	0	0	0	0	130	80	0	0	0	0	0	0	0	0	0	0	5.6	244	80	3.76	0	0	0	AC	GG	GC	TT
316	39	Junior	Junior	Junior	Junior	married	technical	Aktobe	not employed	no	4	4	multiparae	35.2043	no	yes	25	6.52	0	6.72	0	0	0	0	0	0	120	80	4.71	3.04	1.14	0	20.9	11.4	6.42	0	65.3	0	9	205	122	3.92	0	0	0	CC	TT	GG	TT
317	32	Junior	Junior	Junior	Junior	married	technical	Aktobe	employed	no	3	2	multiparae	27.1416	no	yes	24	6.46	0	0	0	0	0	0.3	0.033	0	100	70	0	0	0	0	10.2	13.3	5.7	161	31	1.44	13.6	332	111	3.84	0	0	0	AA	TT	GG	TT
318	32	Junior	Junior	Junior	Junior	married	high school	Aktobe	not employed	no	2	1	multiparae	35.756	no	yes	13	9.51	0	6.7	0	0	0	0	0	0	120	80	0	0	0	0	0	0	0	0	0	0	9.8	235	126	3.8	0.9	0	0	AC	GG	GC	TT
319	36	Junior	Middle	Junior	Junior	not married	high school	Aktobe	employed	no	1	0	nulliparae		current smoker	1	27	6	0	6	0	0	1	0	0	0	140	90	0	0	0	0	0	0	0	0	0	0	11.3	156	108	3.59	0	0	0	AA	GG	GC	TT
320	22	Junior	Junior	Junior	Junior	married	technical	Aktobe	currently not employed	no	0	0	nulliparae		no	1	10	5.9	0	6.9	0	0	0	0	0	0	110	70	4.32	0	0	0	10.41	13.38	0	0	60	3.6	10.1	250	131	3.9	0	0	0	AC	GT	GG	CT
321	37	Junior	Junior	Junior	Junior	married	high school	Aktobe	not employed	no	7	3	multiparae	33.7495	no	yes	19	5.8		6	0	0	0	0	0	0	120	80	0	0	0	0	0	0	0	0	0	0	6.91	312	109	0	0	0	0	AC	GT	GG	TT
322	27	Junior	Junior	Junior	Junior	married	technical	Aktobe	not employed	no	2	1	multiparae	29.3878	no	yes	28	5.8	0	6.5	0	0	0	0	0	0	110	70	0	0	0	0	0	0	0	0	0	0	7.1	231	117	3.3	0	0	0	AA	GG	GG	CT
323	36	Junior	Junior	Junior	Junior	married	high school	Aktobe	not employed	no	6	4	multiparae	41.2385	no	no	17	6.4	4.6	6.9	0	0	0	0	0	0	120	80	0	0	0	0	0	0	0	0	0	0	7.31	212	123	4.1	0	0	0	AC	GT	GC	CT
324	36	Junior	Junior	Junior	Junior	married	high school	Aktobe	currently not employed	no	1	1	multiparae	30.7958	no	yes	20	5.8	0	6.5	0	0	0	0	0	0	110	70	0	0	0	0	0	0	0	0	0	0	8.21	260	147	4	1	0	1	AA	TT	GG	TT
325	37	Junior	Junior	Junior	Junior	married	high school	Aktobe	employed	no	4	3	multiparae	40.4583	no	yes	19	6.6	0	6.7	0	0	0	0	0	0	110	70	0	0	0	0	0	0	0	0	0	0	12.8	343	106	3.9	0	0	0	AA	TT	GG	TT
326	18	Junior	Junior	Junior	Junior	married	technical	Aktobe	not employed	no	0	0	nulliparae		no	1	32	10.2	0	6.5	0	0	0	0.099	0	0	110	80	0	0	0	0	0	0	0	0	0	0	8.3	214	85	3.31	0	0	1	AC	GT	GG	TT
327	35	Junior	Junior	Junior	Junior	married	bachelor and higher	Aktobe	employed	no	3	3	multiparae	33.4622	no	yes	23.5	6.4	0	5.6	0	0	0	0	0	0	110	70																		AA	GG	GG	TT
328	20	Junior	Junior	Junior	Junior	married	technical	Aktobe	not employed	no	1	1	multiparae	34.5271	no	yes	24.2	5.8	0	0	0	0	1	0.6	0	0	140	90	0	0	0	0	0	0	0	0	0	0	7.4	228	84	4.09	0	0	0	AA	GT	GG	TT
329	34	Junior	Junior	Junior	Junior	married	bachelor and higher	Aktobe	employed	no	4	2	multiparae	26.1224	no	yes	12	5.68	0	6.2	0	0	0	0	0	0	120	80																		AA	GG	GG	TT
330	23	Junior	Junior	Junior	Junior	married	technical	Aktobe	not employed	no	1	0	nulliparae		no	1																														AC	TT	GG	TT
331	28	Junior	Junior	Junior	Junior	married	technical	Aktobe	employed	no	2	2	multiparae	35.7513	no	yes						0	0																							AC	GT	GC	TT
332	21	Junior	Junior	Junior	Junior	married	technical	Aktobe	currently not employed	no	1	1	multiparae	20.1348	no	yes	26.5	5.9	0	0	0	0	0	0	0	0	110	70	0	0	0	0	9	19	12.2	0	73	7	5.9	223	108	3.6	0	0	0	AA	GT	GC	TT
333	31	Junior	Junior	Junior	Junior	not married	technical	Aktobe	employed	no	3	1	multiparae	35.1562	no	yes	32	5.8	0	0	0	0	0	0	0	0	110	70	0	0	0	0	11.8	65	23	0	68	6.8	16	317	102	3.4	0	0	0	AA	GT	CC	CT
334	37	Junior	Junior	Junior	Junior	married	high school	Aktobe	not employed	yes	4	2	multiparae	34.6021	no	yes	38.5	5.8	0	0	0	0	1	0.26	0	0	150	80	0	0	0	0	10	1.4	16.2	0	67	6.4	8.8	364	107	3.5	0.91	0	0	AA	GT	GG	CT
335	35	Junior	Junior	Junior	Junior	married	technical	Aktobe	not employed	no	3	2	multiparae	26.1427	no	yes	33.5	6	0	0	0	0	0	0	0	0	100	70	0	0	0	0	8.1	15	7	0	79	3.8	14.1	314	98	3.2	0.9	0	0	AC	GT	GC	CT
336	44	Junior	Junior	Junior	Junior	married	bachelor and higher	Aktobe	currently not employed	no	5	4	multiparae	33.284	no	yes	35	5.8	0	0	0	0	0	0	0	0	140	90																		AC	GT	GC	TT
337	23	Junior	Junior	Junior	Junior	married	technical	Aktobe	currently not employed	no	1	1	multiparae	18.75	no	yes	17	5.9	0	5.52	0	0	0	0	0	0	110	70	0	0	0	0	0	0	0	0	0	0	7.96	226	109	3.89	0	0	0	AA	GG	GG	TT
338	27	Junior	Junior	Junior	Junior	married	technical	Aktobe	employed	no	1	1	multiparae	34.9975	no	yes	12	5.8	0	6.5	0	0	0	0	0	0	150	90	0	0	0	0	0	0	0	0	0	0	9.7	269	125	4.45	0	0	0	AC	GG	GC	TT
339	23	Junior	Junior	Junior	Junior	married	bachelor and higher	Aktobe	employed	no	1	1	multiparae	20.6612	no	yes	38	5.8	0	0	0	0	0	0	0	0	120	80	0	0	0	0	12	16	6.9	0	79	5.7	13.1	366	111	3.7	0.9	0	0	AA	GT	CC	TT
340	31	Junior	Junior	Junior	Junior	married	bachelor and higher	Aktobe	currently not employed	no	2	1	multiparae	35.2941	no	yes	26	6.3	0	0	0	0	0	0	0	0.1	150	90	0	0	0	0	7.2	15.9	5.9	0	84	5.4	12.3	330	111	3.8	0	0	0	CC	GT	GC	TT
341	19	Junior	Junior	Junior	Junior	married	high school	Aktobe	not employed	no	0	0	nulliparae		no	1	28	5.8	0	0	0	0	0	0	0	0	110	70	0	0	0	0	10.6	19.1	1.6	0	62	4.9	6.8	316	110	3.9	0.9	0	0	AA	GT	GC	TT
342	34	Junior	Junior	Junior	Junior	married	bachelor and higher	Aktobe	currently not employed	no	2	1	multiparae	30.8596	no	yes	7	9.58	9.3	9.5	0	0	0	0	0	0	160	90	4	1.7	1.15	2.51	45.9	36.7	68	0	29	4.34	8.31	238	145	4.44	0.94	0	1.3	AC	GT	GC	TT
343	23	Junior	Junior	Junior	Junior	married	bachelor and higher	Aktobe	employed	no	0	0	nulliparae		no	1	33	5.5	0	0	0	0	0	0	0	0	100	60																		AA	GT	GG	CT
344	40	Junior	Junior	Junior	Junior	married	technical	Aktobe	not employed	no	3	2	multiparae	21.6206	no	yes	33	6.5	0	0	0	0	0	0	0	0							7.2													AC	TT	GG	TT
345	32	Junior	Junior	Junior	Junior	married	bachelor and higher	Aktobe	currently not employed	no	0	0	nulliparae		no	1	37	6.8	7.3	6.6	0	0	1	0	0	0	160	90	0	0	0	0	11.8	6.8	11	0	43	1.13	7.7	284	110	3.93	0	0	0	AC	GG	GC	TT
346	36	Junior	Junior	Junior	Junior	married	technical	Aktobe	employed	no	5	3	multiparae	34.5271	no	yes	12	5.8	0	6.1	0	0	0	0	0	0	120	80																		AC	GG	GC	TT
347	32	Junior	Junior	Junior	Junior	married	bachelor and higher	Aktobe	employed	yes	7	0	nulliparae		no	1	31					0	0																							AC	GG	GG	TT
348	42	Junior	Junior	Junior	Junior	married	bachelor and higher	Aktobe	employed	no	0	0	nulliparae		no	1	35.1	6	0	0	0	0	0	0	0	0	110	80																		AC	GT	GG	TT
349	26	Junior	Junior	Junior	Junior	not married	bachelor and higher	Aktobe	not employed	no	3	1	multiparae	45.7317	no	yes	23.2	5.36	6.5	5.92	0	0	0	0	0	0	120	80	5.57	2.53	1.51	0	14.5	8.4	3.35	0	32	2.78	9.3	251	103	3.8	0	0	0	AC	TT	GG	TT
350	31	Junior	Junior	Junior	Junior			Aktobe								0																														CC	GG	GC	TT
351	26	Junior	Junior	Junior	Junior			Aktobe								0																														CC	TT	GC	TT
352	43	Junior	Junior	Junior	Junior	married	bachelor and higher	Aktobe	employed	no	0	0	nulliparae		no	1	21.3	5.9	0	0	0	0	0																							AC	GT	GG	TT
353	31	Junior	Junior	Junior	Junior	married	bachelor and higher	Aktobe	currently not employed	yes	3	3	multiparae	25.2092	no	yes	34.2	5.9	0	0	0	0	0	0.066	0	0	120	90	0	0	0	0	7.9	11.7	9.77	304.6	28	26	8.6	254	83	3.98	0	0	0	AC	GT	GG	TT
354	38	Junior	Junior	Junior	Junior	not married	technical	Aktobe	employed	yes	2	1	multiparae	21.6441	no	yes	21	9	9	0	0	0	0																							AC	GT	GG	TT
355	31	Junior	Junior	Junior	Junior	married	bachelor and higher	Aktobe	employed	no	4	4	multiparae	34.1311	no	yes	31.3	5.8	0	0	0	0	1	0	0.1	0	170	100	0	0	0	0	10	15.6	9.9	0	0	2.76	36	0	0	0	0	0	0	AC	GT	GG	TT
356	31	Junior	Junior	Junior	Junior	married	high school	Aktobe	not employed	yes	0	0	nulliparae		no	1	37.5	5.9	0	0	0	0	0	0	0	0	110	70	0	0	0	0	15	26.1	0	0	47	3.59	0	0	0	0	0	0	0	AA	TT	GG	TT
357	41	Junior	Junior	Junior	Junior	married	technical	Aktobe	currently not employed	no	4	1	multiparae	25.1039	no	yes	32	6.1	0	0	0	0	0	0	0	0.071	140	90	0	0	0	0	26.2	22.7	10.9	0	83	4.5	8.7	193	406	3.9	0.9	0	0	AC	GT	GC	TT
358	23	Junior	Junior	Junior	Junior	married	bachelor and higher	Aktobe	employed	no	1	1	multiparae	28.6851	no	yes	30.5	5.9	0	0	0	0	0	0	0	0	120	80	0	0	0	0	6	17	12	0	46	7.6	9.5	257	108	3.6	0.9	0	0	AC	GT	GC	TT
359	37	Junior	Junior	Junior	Junior	married	bachelor and higher	Aktobe	employed	no	5	2	multiparae	29.6427	no	yes	19	6.4	9.1	0	0	0	0																							AC	GT	GC	TT
360	32	Junior	Junior	Junior	Junior	married	high school	Aktobe	employed	no	9	2	multiparae	39.8199	no	yes	10	6.1	5.3	4.9	0	0	0	0	0	0	240	150	4.3	0	0	1.2	22.3	18.4	8.1	0	57.5	1.8	9.9	308	116	3.92	0	0	0.81	AA	GG	CC	TT
361	36	Junior	Junior	Junior	Junior	not married	high school	Aktobe	not employed	no	5	2	multiparae	40.3465	no	yes	22	0	8	5.7	0	0	0																							AC	GG	GC	TT
362	35	Junior	Junior	Junior	Junior	married	bachelor and higher	Aktobe	not employed	no	5	4	multiparae	45.3125	no	yes	7.2	6.5	6.05	0	0	0																								AA	GT	GC	CT
363	28	Junior	Junior	Junior	Junior			Aktobe								0																														AC	GT	GC	TT
364	42	Junior	Junior	Junior	Junior	married	bachelor and higher	Aktobe	not employed	no	7	4	multiparae	33.2031	no	yes						0	0																							AC	TT	GG	TT
365	31	Junior	Junior	Junior	Junior	married	high school	Aktobe	not employed	no	4	3	multiparae		no	yes	41	6.3	0	0	0	0	1				150	90																		AC	GG	CC	TT
[truncated: 6 more columns]
